# Supplementary material for: The Non-Histone Protein FgNhp6 Is Involved in the Regulation of the Development, DON Biosynthesis, and Virulence of Fusarium graminearum
Source: Pathogens. 2024 Jul 16;13(7):592. doi: 10.3390/pathogens13070592 (PMC11279982; doi:10.3390/pathogens13070592)
Supplement: Supplementary file 1 [file pathogens-13-00592-s001.zip]

Archive with 3 entries (3 files):
- Figures S1 and S2.pdf
- Table S4.pdf
- Tables S1--S3.xlsx
