# Supplementary material for: The Non-Histone Protein FgNhp6 Is Involved in the Regulation of the Development, DON Biosynthesis, and Virulence of Fusarium graminearum
Source: Pathogens. 2024 Jul 16;13(7):592. doi: 10.3390/pathogens13070592 (PMC11279982; doi:10.3390/pathogens13070592)
Supplement: Supplementary file 1 [file pathogens-13-00592-s001.zip › Tables S1--S3.xlsx]

## Sheet: Table S1 DEGs
Table S1: All the identified differentially expressed genes between Fusarium graminearum PH-1 strain and △FgNhp6 mutant in transcriptomic analysis
gene_id	transcript_id	GO	KEGG	KO_ENTRY	EC	Description	trans_type	FPKM.Fg00385KO_1	FPKM.Fg00385KO_2	FPKM.Fg00385KO_3	FPKM.PH1_1	FPKM.PH1_2	FPKM.PH1_3	fc	log2(fc)	pval	qval	regulation	significant
FGSG_11460	XM_011327456.1	GO:0003824(catalytic activity);GO:0005575(cellular_component);GO:0006725(cellular aromatic compound metabolic process);GO:0016830(carbon-carbon lyase activity)	NA	NA	NA	hypothetical protein FGSG_11460 [Fusarium graminearum PH-1]	mRNA	1.08269	3.08405	0.719212	0	0	0	16286.5	13.9914	4.63978e-13	3.71642e-12	up	yes
FGSG_02935	XM_011324563.1	GO:0003674(molecular_function);GO:0005575(cellular_component);GO:0008150(biological_process)	NA	NA	NA	hypothetical protein FGSG_02935 [Fusarium graminearum PH-1]	mRNA	2.18683	0.773403	0.903093	0	0	0	12877.8	13.6526	8.79382e-09	4.61961e-08	up	yes
FGSG_02342	XM_011319949.1	GO:0005576(extracellular region);GO:0009405(pathogenesis);GO:0050525(cutinase activity)	NA	K08095	EC:3.1.1.74	cutinase precursor [Fusarium graminearum PH-1]	mRNA	1.15297	0.510192	0.966911	0	0	0	8766.9	13.0979	4.33545e-11	2.87343e-10	up	yes
FGSG_10582	XM_011321281.1	NA	NA	NA	NA	hypothetical protein FGSG_10582 [Fusarium graminearum PH-1]	mRNA	0.468899	0.771415	0.531451	0	0	0	5905.88	12.5279	1.24009e-10	7.83778e-10	up	yes
FGSG_04591	XM_011322688.1	GO:0003674(molecular_function);GO:0005575(cellular_component);GO:0008299(isoprenoid biosynthetic process)	00900(Terpenoid backbone biosynthesis);01100(Metabolic pathways);01110(Biosynthesis of secondary metabolites)	K00804	EC:2.5.1.1;EC:2.5.1.10;EC:2.5.1.29	geranylgeranyl pyrophosphate synthetase [Fusarium graminearum PH-1]	mRNA	0.468234	0.464276	0.415192	0	0	0	4492.34	12.1333	6.53049e-11	4.25633e-10	up	yes
FGSG_09922	XM_011320527.1	NA	NA	NA	NA	hypothetical protein FGSG_09922 [Fusarium graminearum PH-1]	mRNA	0.28506	0.431549	0.450957	0	0	0	3891.89	11.9263	1.42569e-06	5.75074e-06	up	yes
FGSG_11901	XM_011318572.1	NA	NA	NA	NA	hypothetical protein FGSG_11901 [Fusarium graminearum PH-1]	mRNA	0.399506	0.206704	0.450457	0	0	0	3522.22	11.7823	0.000182824	0.000539798	up	yes
FGSG_00181	XM_011317495.1	NA	NA	NA	NA	hypothetical protein FGSG_00181 [Fusarium graminearum PH-1]	mRNA	0.532484	0.292003	0.04211	0	0	0	2888.66	11.4962	0.00141968	0.00358562	up	yes
FGSG_08990	XM_011330514.1	NA	NA	NA	NA	hypothetical protein FGSG_08990 [Fusarium graminearum PH-1]	mRNA	0.22157	0.306641	0.225978	0	0	0	2513.96	11.2957	1.53437e-05	5.34612e-05	up	yes
FGSG_12465	XM_011324135.1	NA	NA	NA	NA	hypothetical protein FGSG_12465 [Fusarium graminearum PH-1]	mRNA	0.273346	0.301934	0.157479	0	0	0	2442.53	11.2542	0.00088893	0.00233441	up	yes
FGSG_06441	XM_011327737.1	GO:0003674(molecular_function);GO:0006950(response to stress);GO:0016021(integral component of membrane)	NA	NA	NA	hypothetical protein FGSG_06441 [Fusarium graminearum PH-1]	mRNA	0.079901	0.087449	0.481693	0	0	0	2163.48	11.0791	4.96289e-05	0.0001598	up	yes
FGSG_05237	XM_011325446.1	NA	NA	NA	NA	hypothetical protein FGSG_05237 [Fusarium graminearum PH-1]	mRNA	0.174997	0.176837	0.285992	0	0	0	2126.09	11.054	0.000114118	0.000346909	up	yes
FGSG_10406	XM_011321074.1	NA	NA	NA	NA	hypothetical protein FGSG_10406 [Fusarium graminearum PH-1]	mRNA	0.130638	0.121763	0.382888	0	0	0	2117.63	11.0482	0.00226394	0.00552185	up	yes
FGSG_09121	XM_011330365.1	GO:0004497(monooxygenase activity);GO:0055114(oxidation-reduction process)	NA	NA	NA	hypothetical protein FGSG_09121 [Fusarium graminearum PH-1]	mRNA	0.233061	0.195146	0.146892	0	0	0	1917	10.9046	5.03768e-09	2.73178e-08	up	yes
FGSG_12289	XM_011323111.1	NA	NA	NA	NA	LOW QUALITY PROTEIN: hypothetical protein FGSG_12289 [Fusarium graminearum PH-1]	mRNA	0.223578	0.190875	0.088296	0	0	0	1675.83	10.7107	0.00803152	0.0175164	up	yes
FGSG_00891	XM_011318322.1	NA	NA	NA	NA	hypothetical protein FGSG_00891 [Fusarium graminearum PH-1]	mRNA	0.054677	0.051632	0.362295	0	0	0	1562.01	10.6092	0.00962025	0.0206371	up	yes
FGSG_12257	XM_011322874.1	NA	NA	NA	NA	hypothetical protein FGSG_12257 [Fusarium graminearum PH-1]	mRNA	0.079287	0.234316	0.120933	0	0	0	1448.45	10.5003	0.0134819	0.0279036	up	yes
FGSG_11490	XM_011327420.1	NA	NA	NA	NA	hypothetical protein FGSG_11490 [Fusarium graminearum PH-1]	mRNA	0.079195	0.199921	0.141774	0	0	0	1402.97	10.4543	0.00210429	0.00515771	up	yes
FGSG_07801	XM_011329319.1	GO:0003674(molecular_function);GO:0005575(cellular_component);GO:0008150(biological_process)	NA	NA	NA	hypothetical protein FGSG_07801 [Fusarium graminearum PH-1]	mRNA	0.061053	0.217501	0.064584	0	0	0	1143.79	10.1596	0.00264841	0.00637904	up	yes
FGSG_12944	XM_011327917.1	NA	NA	NA	NA	hypothetical protein FGSG_12944 [Fusarium graminearum PH-1]	mRNA	0.119771	0.121403	0.080133	0	0	0	1071.02	10.0648	0.00034488	0.000973424	up	yes
FGSG_12603	XM_011324891.1	GO:0005575(cellular_component)	NA	NA	NA	hypothetical protein FGSG_12603 [Fusarium graminearum PH-1]	mRNA	0.090268	0.117585	0.098696	0	0	0	1021.83	9.99694	3.14572e-05	0.000104356	up	yes
FGSG_11366	XM_011327569.1	GO:0005575(cellular_component)	NA	NA	NA	hypothetical protein FGSG_11366 [Fusarium graminearum PH-1]	mRNA	0.031889	0.162528	0.094183	0	0	0	962	9.90989	0.000183745	0.000542269	up	yes
FGSG_13427	XM_011322314.1	GO:0005576(extracellular region);GO:0008152(metabolic process);GO:0016491(oxidoreductase activity)	NA	NA	NA	hypothetical protein FGSG_13427 [Fusarium graminearum PH-1]	mRNA	0.051919	0.058391	0.167713	0	0	0	926.743	9.85603	0.00433558	0.0100375	up	yes
FGSG_12091	XM_011319789.1	NA	NA	NA	NA	hypothetical protein FGSG_12091 [Fusarium graminearum PH-1]	mRNA	0.053322	0.09256	0.128854	0	0	0	915.787	9.83887	0.0100992	0.021568	up	yes
FGSG_03164	XM_011324300.1	GO:0003674(molecular_function);GO:0005575(cellular_component);GO:0008150(biological_process)	NA	NA	NA	hypothetical protein FGSG_03164 [Fusarium graminearum PH-1]	mRNA	0.17396	0	0.071177	0	0	0	817.123	9.67441	0.0236071	0.0462216	up	yes
FGSG_09201	XM_011330274.1	GO:0005575(cellular_component);GO:0008150(biological_process);GO:0008270(zinc ion binding)	NA	NA	NA	hypothetical protein FGSG_09201 [Fusarium graminearum PH-1]	mRNA	0.050127	0.051269	0.143422	0	0	0	816.06	9.67253	0.00433558	0.0100375	up	yes
FGSG_03534	XM_011323873.1	NA	NA	NA	NA	hypothetical protein FGSG_03534 [Fusarium graminearum PH-1]	mRNA	0.132491	0	0.084523	0	0	0	723.38	9.49861	0.0105043	0.0223541	up	yes
FGSG_02627	XM_011320271.1	GO:0003674(molecular_function);GO:0005575(cellular_component);GO:0008150(biological_process)	NA	NA	NA	hypothetical protein FGSG_02627 [Fusarium graminearum PH-1]	mRNA	0.049761	0.025019	0.13251	0	0	0	690.967	9.43247	0.00397942	0.00927099	up	yes
FGSG_06433	XM_011327729.1	GO:0019239(deaminase activity)	NA	NA	NA	hypothetical protein FGSG_06433 [Fusarium graminearum PH-1]	mRNA	0.094509	0	0.099752	0	0	0	647.537	9.33882	0.0207782	0.0412504	up	yes
FGSG_03140	XM_011324325.1	GO:0005351(carbohydrate:proton symporter activity);GO:0005355(glucose transmembrane transporter activity);GO:0005887(integral component of plasma membrane);GO:0046323(glucose import)	NA	NA	NA	hypothetical protein FGSG_03140 [Fusarium graminearum PH-1]	mRNA	0.082866	0.085614	0	0	0	0	561.6	9.1334	0.0200581	0.039968	up	yes
FGSG_12018	XM_011319376.1	GO:0000981(RNA polymerase II transcription factor activity, sequence-specific DNA binding);GO:0003700(DNA binding transcription factor activity);GO:0005634(nucleus);GO:0006355(regulation of transcription, DNA-templated);GO:0008270(zinc ion binding)	NA	NA	NA	hypothetical protein FGSG_12018 [Fusarium graminearum PH-1]	mRNA	0.040586	0.00794	0.113529	0	0	0	540.183	9.07731	0.0171609	0.0347296	up	yes
FGSG_10204	XM_011320849.1	NA	NA	NA	NA	hypothetical protein FGSG_10204 [Fusarium graminearum PH-1]	mRNA	0.070043	0.039162	0.042152	0	0	0	504.523	8.97878	0.010007	0.0213923	up	yes
FGSG_07802	XM_011329320.1	GO:0003674(molecular_function);GO:0005886(plasma membrane);GO:0015809(arginine transport);GO:0016021(integral component of membrane);GO:0055085(transmembrane transport)	NA	NA	NA	hypothetical protein FGSG_07802 [Fusarium graminearum PH-1]	mRNA	0.063551	0.005758	0.053782	0	0	0	410.303	8.68055	0.00926926	0.0199371	up	yes
FGSG_11085	XM_011326970.1	NA	NA	NA	NA	hypothetical protein FGSG_11085 [Fusarium graminearum PH-1]	mRNA	0.046264	0.034059	0.035228	0	0	0	385.17	8.58935	0.0126697	0.026383	up	yes
FGSG_03387	XM_011324037.1	GO:0004565(beta-galactosidase activity);GO:0005575(cellular_component);GO:0005975(carbohydrate metabolic process)	00460(Cyanoamino acid metabolism);00500(Starch and sucrose metabolism);01100(Metabolic pathways);01110(Biosynthesis of secondary metabolites)	K05349	EC:3.2.1.21	hypothetical protein FGSG_03387 [Fusarium graminearum PH-1]	mRNA	0.069214	0	0.038586	0	0	0	359.333	8.48918	0.0227029	0.0446267	up	yes
FGSG_04842	XM_011324997.1	NA	NA	NA	NA	hypothetical protein FGSG_04842 [Fusarium graminearum PH-1]	mRNA	0.013737	0.013243	0.015819	0	0	0	142.663	7.15647	0.0161545	0.0329141	up	yes
FGSG_03535	XM_011323872.1	GO:0005506(iron ion binding);GO:0005575(cellular_component);GO:0009055(electron transfer activity);GO:0016705(oxidoreductase activity, acting on paired donors, with incorporation or reduction of molecular oxygen);GO:0020037(heme binding);GO:0055114(oxidation-reduction process)	NA	NA	NA	trichodiene oxygenase [Fusarium graminearum PH-1]	mRNA	0.616128	0.546368	0.712996	0	0	0.01982	94.6262	6.56417	9.2387e-16	9.42362e-15	up	yes
FGSG_01440	XM_011318943.1	GO:0005216(ion channel activity);GO:0005739(mitochondrion);GO:0005783(endoplasmic reticulum);GO:0005886(plasma membrane);GO:0006811(ion transport)	NA	NA	NA	hypothetical protein FGSG_01440 [Fusarium graminearum PH-1]	mRNA	11.2038	12.4091	11.4685	0.087491	0.098764	0.344502	66.0969	6.04651	1.03439e-47	5.62569e-46	up	yes
FGSG_03882	XM_011323486.1	GO:0000166(nucleotide binding);GO:0005524(ATP binding);GO:0005886(plasma membrane);GO:0006810(transport);GO:0016021(integral component of membrane);GO:0016887(ATPase activity);GO:0017111(nucleoside-triphosphatase activity);GO:0042626(ATPase activity, coupled to transmembrane movement of substances)	02010(ABC transporters)	NA	NA	hypothetical protein FGSG_03882 [Fusarium graminearum PH-1]	mRNA	19.3483	27.8143	24.6905	0.334604	0.429424	0.481829	57.6736	5.84984	2.26917e-151	2.09801e-148	up	yes
FGSG_03683	XM_011323711.1	NA	NA	NA	NA	hypothetical protein FGSG_03683 [Fusarium graminearum PH-1]	mRNA	0.591075	0.711617	0.371695	0	0.033274	0	50.3212	5.65309	2.1725e-10	1.33909e-09	up	yes
FGSG_03914	XM_011323452.1	GO:0005575(cellular_component)	NA	NA	NA	hypothetical protein FPSE_05362 [Fusarium pseudograminearum CS3096]	mRNA	6.40283	5.05391	9.06403	0.244668	0.106869	0.067089	49.0193	5.61528	7.31038e-41	3.02318e-39	up	yes
FGSG_11656	XM_011317322.1	GO:0000909(sporocarp development involved in sexual reproduction);GO:0004312(fatty acid synthase activity);GO:0004313([acyl-carrier-protein] S-acetyltransferase activity);GO:0004314([acyl-carrier-protein] S-malonyltransferase activity);GO:0004318(enoyl-[acyl-carrier-protein] reductase (NADH) activity);GO:0004319(enoyl-[acyl-carrier-protein] reductase (NADPH, B-specific) activity);GO:0005739(mitoc…	00061(Fatty acid biosynthesis);01100(Metabolic pathways);01212(Fatty acid metabolism)	K00668	EC:2.3.1.86	hypothetical protein FGSG_11656 [Fusarium graminearum PH-1]	mRNA	0.22798	0.349291	0.347614	0	0.021063	0	43.9104	5.45649	0.000544388	0.00148505	up	yes
FGSG_04704	XM_011324834.1	GO:0003674(molecular_function);GO:0008150(biological_process);GO:0019028(viral capsid)	NA	K00516	EC:1.14.99.55	hypothetical protein FGSG_04704 [Fusarium graminearum PH-1]	mRNA	1.04148	1.17754	1.29559	0.039926	0.052573	0	37.9963	5.24779	5.66564e-16	5.84351e-15	up	yes
FGSG_03601	XM_011323801.1	GO:0005575(cellular_component);GO:0008150(biological_process)	NA	K01050	EC:3.1.1.8	hypothetical protein FGSG_03601 [Fusarium graminearum PH-1]	mRNA	0.901427	0.842202	0.704807	0	0.026897	0.039439	36.9096	5.20592	1.41659e-20	2.08842e-19	up	yes
FGSG_13387	XM_011322141.1	NA	NA	NA	NA	hypothetical protein FGSG_13387 [Fusarium graminearum PH-1]	mRNA	8.5149	7.20248	7.09417	0.128425	0.297766	0.194796	36.7343	5.19906	1.30439e-41	5.4997e-40	up	yes
FGSG_08069	XM_011322452.1	NA	NA	NA	NA	hypothetical protein FGSG_08069 [Fusarium graminearum PH-1]	mRNA	1.63364	2.46281	1.81297	0.040171	0.121474	0	36.558	5.19212	2.24528e-18	2.82164e-17	up	yes
FGSG_04588	XM_011322691.1	GO:0003824(catalytic activity);GO:0005575(cellular_component);GO:0016740(transferase activity);GO:0019748(secondary metabolic process);GO:0031177(phosphopantetheine binding);GO:0045461(sterigmatocystin biosynthetic process);GO:1900554(asperfuranone biosynthetic process);GO:1900557(emericellamide biosynthetic process);GO:1900560(austinol biosynthetic process);GO:1900563(dehydroaustinol biosyntheti…	NA	NA	NA	hypothetical protein FGSG_04588 [Fusarium graminearum PH-1]	mRNA	0.368214	0.496164	0.460811	0.012529	0.006659	0.018174	35.4689	5.14848	2.92538e-35	9.32662e-34	up	yes
FGSG_03378	XM_011324047.1	GO:0003674(molecular_function);GO:0005575(cellular_component);GO:0008150(biological_process)	NA	NA	NA	hypothetical protein FGSG_03378 [Fusarium graminearum PH-1]	mRNA	95.8568	95.1383	86.428	2.31808	2.39056	3.18629	35.1394	5.13502	4.15614e-169	5.97746e-166	up	yes
FGSG_12583	XM_011324821.1	NA	NA	NA	NA	hypothetical protein FGSG_12583 [Fusarium graminearum PH-1]	mRNA	0.73755	0.466059	0.726278	0	0	0.060356	31.9751	4.99888	5.48729e-06	2.02762e-05	up	yes
FGSG_05821	XM_011326112.1	GO:0003674(molecular_function);GO:0005575(cellular_component);GO:0008150(biological_process)	NA	NA	NA	hypothetical protein FGSG_05821 [Fusarium graminearum PH-1]	mRNA	0.336104	0.251316	0.228102	0	0	0.025583	31.8775	4.99447	1.20861e-06	4.91184e-06	up	yes
FGSG_08344	XM_011322140.1	NA	NA	NA	NA	hypothetical protein FGSG_08344 [Fusarium graminearum PH-1]	mRNA	8.81932	7.84374	7.21141	0.249567	0.422033	0.128093	29.8545	4.89988	8.91572e-49	4.99589e-47	up	yes
FGSG_13987	XM_011327603.1	NA	NA	NA	NA	hypothetical protein FGSG_13987 [Fusarium graminearum PH-1]	mRNA	0.034991	0.067217	0.052878	0	0.005369	0	28.8855	4.85227	8.18096e-05	0.000254921	up	yes
FGSG_12062	XM_011319605.1	NA	NA	NA	NA	hypothetical protein FGSG_12062 [Fusarium graminearum PH-1]	mRNA	3.42989	6.09842	4.52506	0	0.186543	0.303134	28.6993	4.84294	4.71521e-14	4.11001e-13	up	yes
FGSG_03540	XM_011323867.1	GO:0003824(catalytic activity);GO:0005506(iron ion binding);GO:0005575(cellular_component);GO:0009055(electron transfer activity);GO:0016705(oxidoreductase activity, acting on paired donors, with incorporation or reduction of molecular oxygen);GO:0020037(heme binding);GO:0045461(sterigmatocystin biosynthetic process);GO:0055114(oxidation-reduction process)	NA	NA	NA	isotrichodermin C-15 hydroxylase [Fusarium graminearum PH-1]	mRNA	0.18058	0	0.177035	0	0	0.012902	27.7178	4.79274	0.0143571	0.0295591	up	yes
FGSG_02386	XM_011319995.1	GO:0005576(extracellular region);GO:0030570(pectate lyase activity);GO:0045490(pectin catabolic process)	00040(Pentose and glucuronate interconversions);01100(Metabolic pathways)	K22539	EC:4.2.2.2	hypothetical protein FGSG_02386 [Fusarium graminearum PH-1]	mRNA	0.486171	0.501472	0.794713	0.037441	0	0.028292	27.1151	4.76102	1.35438e-08	6.95957e-08	up	yes
FGSG_01806	XM_011319344.1	GO:0003674(molecular_function);GO:0005575(cellular_component);GO:0008150(biological_process)	NA	NA	NA	hypothetical protein FGSG_01806 [Fusarium graminearum PH-1]	mRNA	0.112787	0.14658	0.230347	0.018874	0	0	25.9465	4.69747	0.000406213	0.00113327	up	yes
FGSG_00043	XM_011317330.1	GO:0005576(extracellular region);GO:0016972(thiol oxidase activity);GO:0036146(cellular response to mycotoxin);GO:0050660(flavin adenine dinucleotide binding);GO:0055114(oxidation-reduction process);GO:2001310(gliotoxin biosynthetic process)	NA	NA	NA	hypothetical protein FGSG_00043 [Fusarium graminearum PH-1]	mRNA	0.592241	0.789913	0.712931	0	0.041944	0.041001	25.2587	4.65871	8.95217e-13	6.96376e-12	up	yes
FGSG_04596	XM_011322682.1	GO:0005575(cellular_component);GO:0008150(biological_process);GO:0008171(O-methyltransferase activity)	NA	NA	NA	hypothetical protein FGSG_04596 [Fusarium graminearum PH-1]	mRNA	94.5923	130.99	103.806	5.23075	3.65664	4.78502	24.0915	4.59045	6.77446e-84	1.13881e-81	up	yes
FGSG_04593	XM_011322686.1	GO:0004659(prenyltransferase activity);GO:0008150(biological_process);GO:0016021(integral component of membrane)	NA	NA	NA	hypothetical protein FGSG_04593 [Fusarium graminearum PH-1]	mRNA	8.11371	12.611	10.3108	0.376353	0.675568	0.241927	23.987	4.58418	2.30126e-48	1.27297e-46	up	yes
FGSG_03918	XM_011323448.1	GO:0005576(extracellular region);GO:0006073(cellular glucan metabolic process);GO:0008422(beta-glucosidase activity);GO:0009251(glucan catabolic process);GO:0009277(fungal-type cell wall);GO:0009986(cell surface);GO:0031505(fungal-type cell wall organization)	NA	NA	NA	hypothetical protein FGSG_03918 [Fusarium graminearum PH-1]	mRNA	0.024398	0.051265	0.22083	0	0.012693	0	23.3588	4.54589	0.00249191	0.00603354	up	yes
FGSG_07804	XM_011329322.1	GO:0005506(iron ion binding);GO:0005575(cellular_component);GO:0009055(electron transfer activity);GO:0016705(oxidoreductase activity, acting on paired donors, with incorporation or reduction of molecular oxygen);GO:0020037(heme binding);GO:0055114(oxidation-reduction process)	NA	NA	NA	hypothetical protein FGSG_07804 [Fusarium graminearum PH-1]	mRNA	0.728247	0.74392	0.929785	0.027896	0	0.079664	22.3313	4.48099	1.08654e-10	6.91793e-10	up	yes
FGSG_05241	XM_011325450.1	NA	NA	NA	NA	hypothetical protein FGSG_05241 [Fusarium graminearum PH-1]	mRNA	12.1226	5.41748	4.95277	0.322468	0.253333	0.468688	21.5347	4.42859	2.06212e-35	6.62333e-34	up	yes
FGSG_11486	XM_011327425.1	GO:0006820(anion transport);GO:0016021(integral component of membrane);GO:0022857(transmembrane transporter activity);GO:0055085(transmembrane transport)	NA	NA	NA	hypothetical protein FGSG_11486 [Fusarium graminearum PH-1]	mRNA	0.056837	0.137795	0.142312	0	0	0.015855	21.2516	4.4095	0.00143409	0.00361991	up	yes
FGSG_12277	XM_011323013.1	NA	NA	NA	NA	hypothetical protein FGSG_12277 [Fusarium graminearum PH-1]	mRNA	5.35164	5.28693	5.1445	0.095004	0.228015	0.438215	20.7335	4.37389	2.704e-26	5.80441e-25	up	yes
FGSG_11819	XM_011318143.1	NA	NA	NA	NA	hypothetical protein FGSG_11819 [Fusarium graminearum PH-1]	mRNA	0.124488	0.240519	0.105601	0.023123	0	0	20.3524	4.34713	0.00316746	0.00752425	up	yes
FGSG_07386	XM_011328850.1	NA	NA	NA	NA	hypothetical protein FGSG_07386 [Fusarium graminearum PH-1]	mRNA	28.9174	44.196	38.765	1.35017	1.98609	2.22186	20.1289	4.33119	7.00877e-63	6.25666e-61	up	yes
FGSG_10784	XM_011327316.1	NA	NA	NA	NA	hypothetical protein FGSG_10784 [Fusarium graminearum PH-1]	mRNA	10.0597	11.0267	12.0722	0.285834	0.974783	0.429242	19.6221	4.29441	2.51788e-37	8.76113e-36	up	yes
FGSG_00044	XM_011317331.1	GO:0003674(molecular_function);GO:0005575(cellular_component);GO:0008150(biological_process)	NA	NA	NA	hypothetical protein FGSG_00044 [Fusarium graminearum PH-1]	mRNA	0.176772	0.135104	0.350913	0	0.034427	0	19.252	4.26694	0.000570459	0.00155257	up	yes
FGSG_04058	XM_011323288.1	NA	NA	NA	NA	hypothetical protein FGSG_04058 [Fusarium graminearum PH-1]	mRNA	107.293	131.482	126.822	7.58912	2.82942	8.71675	19.1059	4.25594	4.45754e-30	1.13803e-28	up	yes
FGSG_08909	XM_011321493.1	GO:0003962(cystathionine gamma-synthase activity);GO:0005634(nucleus);GO:0005829(cytosol);GO:0006555(methionine metabolic process);GO:0030170(pyridoxal phosphate binding)	00270(Cysteine and methionine metabolism);00450(Selenocompound metabolism);00920(Sulfur metabolism);01100(Metabolic pathways);01110(Biosynthesis of secondary metabolites);01230(Biosynthesis of amino acids)	K01739	EC:2.5.1.48	hypothetical protein FGSG_08909 [Fusarium graminearum PH-1]	mRNA	3.48195	5.04454	4.29183	0.272568	0.225105	0.184882	18.7799	4.23112	7.69965e-56	5.63075e-54	up	yes
FGSG_00071	XM_011317365.1	GO:0016709(oxidoreductase activity, acting on paired donors, with incorporation or reduction of molecular oxygen, NAD(P)H as one donor, and incorporation of one atom of oxygen);GO:0020037(heme binding);GO:0043231(intracellular membrane-bounded organelle);GO:0044281(small molecule metabolic process);GO:1900560(austinol biosynthetic process);GO:1900563(dehydroaustinol biosynthetic process)	NA	NA	NA	hypothetical protein FGSG_00071 [Fusarium graminearum PH-1]	mRNA	16.0666	17.8345	15.8536	0.768972	1.15958	0.733694	18.689	4.22412	2.05506e-144	1.66255e-141	up	yes
FGSG_02034	XM_011319604.1	GO:0005575(cellular_component);GO:0005975(carbohydrate metabolic process);GO:0008150(biological_process)	00010(Glycolysis / Gluconeogenesis);00071(Fatty acid degradation);00350(Tyrosine metabolism);01100(Metabolic pathways);01110(Biosynthesis of secondary metabolites)	K13953	EC:1.1.1.1	alcohol dehydrogenase 1 [Fusarium graminearum PH-1]	mRNA	12.0294	7.80483	13.9793	0.309269	1.51569	0.060023	17.9384	4.16498	9.4213e-06	3.37436e-05	up	yes
FGSG_13916	XM_011327289.1	NA	NA	NA	NA	hypothetical protein FGSG_13916 [Fusarium graminearum PH-1]	mRNA	0.147851	0.438404	0.198167	0.043762	0	0	17.9247	4.16388	0.00842973	0.0183109	up	yes
FGSG_02038	XM_011319609.1	NA	NA	NA	NA	hypothetical protein FGSG_02038 [Fusarium graminearum PH-1]	mRNA	28.0283	34.6006	28.9604	1.59497	2.50879	1.01864	17.8802	4.16029	9.83961e-64	8.96929e-62	up	yes
FGSG_04583	XM_011322699.1	GO:0003674(molecular_function);GO:0005575(cellular_component);GO:0008150(biological_process)	NA	NA	NA	hypothetical protein FPSE_06014 [Fusarium pseudograminearum CS3096]	mRNA	48.6701	52.0687	57.9276	1.99561	4.26985	2.84261	17.4204	4.12271	2.67236e-86	4.8043e-84	up	yes
FGSG_00046	XM_011317333.1	GO:0000166(nucleotide binding);GO:0005524(ATP binding);GO:0016021(integral component of membrane);GO:0016887(ATPase activity);GO:0017111(nucleoside-triphosphatase activity);GO:0042626(ATPase activity, coupled to transmembrane movement of substances);GO:0055085(transmembrane transport)	NA	NA	NA	hypothetical protein FGSG_00046 [Fusarium graminearum PH-1]	mRNA	0.320699	0.330915	0.272507	0	0.040029	0.013853	17.1508	4.10021	3.88251e-10	2.34072e-09	up	yes
FGSG_10560	XM_011321256.1	NA	NA	NA	NA	hypothetical protein FGSG_10560 [Fusarium graminearum PH-1]	mRNA	32.4796	28.2786	31.6463	1.24717	2.41464	1.87742	16.6818	4.06021	2.06158e-112	8.33909e-110	up	yes
FGSG_06482	XM_011327784.1	GO:0003674(molecular_function);GO:0005575(cellular_component);GO:0008150(biological_process)	NA	NA	NA	hypothetical protein FGSG_06482 [Fusarium graminearum PH-1]	mRNA	55.0641	51.8117	53.1011	4.27973	2.60363	2.75234	16.6025	4.05333	1.11636e-73	1.40293e-71	up	yes
FGSG_08177	XM_011322333.1	GO:0005351(carbohydrate:proton symporter activity);GO:0005355(glucose transmembrane transporter activity);GO:0005887(integral component of plasma membrane);GO:0046323(glucose import)	NA	NA	NA	hypothetical protein FGSG_08177 [Fusarium graminearum PH-1]	mRNA	1.79411	1.7087	1.24961	0.046819	0.124853	0.125173	16.0098	4.00088	5.05931e-30	1.2866e-28	up	yes
FGSG_10697	XM_011321405.1	NA	NA	NA	NA	hypothetical protein FGSG_10697 [Fusarium graminearum PH-1]	mRNA	0.229662	0.085143	0.225813	0	0.035435	0	15.2566	3.93136	0.012993	0.026978	up	yes
FGSG_03696	XM_011323697.1	GO:0005575(cellular_component)	NA	NA	NA	hypothetical protein FGSG_03696 [Fusarium graminearum PH-1]	mRNA	0.32841	0.204467	0.289907	0	0	0.054572	15.077	3.91428	0.000391022	0.00109459	up	yes
FGSG_11662	XM_011317345.1	GO:0003674(molecular_function);GO:0005575(cellular_component);GO:0008150(biological_process)	NA	NA	NA	hypothetical protein FGSG_11662 [Fusarium graminearum PH-1]	mRNA	5.88344	6.85889	6.20781	0.447093	0.476289	0.354951	14.8241	3.88987	2.22568e-91	4.50145e-89	up	yes
FGSG_03591	XM_011323812.1	GO:0004568(chitinase activity);GO:0005576(extracellular region);GO:0006032(chitin catabolic process);GO:0008061(chitin binding)	00520(Amino sugar and nucleotide sugar metabolism);01100(Metabolic pathways)	K01183	EC:3.2.1.14	42 kDa endochitinase precursor [Fusarium graminearum PH-1]	mRNA	75.9229	60.9635	63.6067	4.72297	2.70392	6.19046	14.7234	3.88004	1.5263e-39	5.95072e-38	up	yes
FGSG_04865	XM_011325028.1	GO:0003674(molecular_function);GO:0005575(cellular_component);GO:0008150(biological_process)	NA	NA	NA	hypothetical protein FGSG_04865 [Fusarium graminearum PH-1]	mRNA	0.319909	0.329993	0.534729	0	0.080931	0	14.6375	3.8716	0.000272724	0.000783256	up	yes
FGSG_03422	XM_011323995.1	GO:0005575(cellular_component);GO:0008150(biological_process);GO:0016831(carboxy-lyase activity)	NA	NA	NA	hypothetical protein FGSG_03422 [Fusarium graminearum PH-1]	mRNA	37.2666	47.3272	42.1584	3.29228	1.88394	3.60127	14.4406	3.85206	3.4302e-42	1.47022e-40	up	yes
FGSG_07622	XM_011329106.1	GO:0003674(molecular_function);GO:0005575(cellular_component);GO:0008150(biological_process)	NA	NA	NA	hypothetical protein FGSG_07622 [Fusarium graminearum PH-1]	mRNA	47.2235	50.1114	48.47	3.39371	3.27694	3.64054	14.1404	3.82176	8.43469e-154	8.39836e-151	up	yes
FGSG_02353	XM_011319960.1	NA	NA	NA	NA	hypothetical protein FGSG_02353 [Fusarium graminearum PH-1]	mRNA	26.5595	31.9612	32.9056	1.51198	2.61365	2.35581	14.1059	3.81822	1.59222e-80	2.51338e-78	up	yes
FGSG_02955	XM_011324539.1	NA	NA	NA	NA	hypothetical protein FGSG_02955 [Fusarium graminearum PH-1]	mRNA	1.7315	2.06857	2.75465	0	0.213087	0.256325	13.9637	3.80361	1.35978e-07	6.17144e-07	up	yes
FGSG_04692	XM_011324822.1	GO:0005575(cellular_component);GO:0016747(transferase activity, transferring acyl groups other than amino-acyl groups);GO:0035837(ergot alkaloid biosynthetic process)	NA	NA	NA	hypothetical protein FGSG_04692 [Fusarium graminearum PH-1]	mRNA	34.6303	31.9655	29.3558	1.80181	3.12727	2.08981	13.6705	3.77299	2.09786e-128	1.08619e-125	up	yes
FGSG_00006	XM_011317283.1	GO:0003674(molecular_function);GO:0005575(cellular_component);GO:0009405(pathogenesis)	NA	NA	NA	hypothetical protein FGSG_00006 [Fusarium graminearum PH-1]	mRNA	7.97179	9.44634	8.35614	0.635539	0.318003	0.93273	13.6641	3.77232	1.50215e-25	3.08632e-24	up	yes
FGSG_03162	XM_011324302.1	GO:0015513(high-affinity secondary active nitrite transmembrane transporter activity);GO:0015707(nitrite transport);GO:0016020(membrane)	NA	NA	NA	hypothetical protein FGSG_03162 [Fusarium graminearum PH-1]	mRNA	0.90237	0.925611	1.09725	0	0.217698	0	13.4371	3.74815	0.000366267	0.00102975	up	yes
FGSG_08098	XM_011322420.1	GO:0005615(extracellular space);GO:0052689(carboxylic ester hydrolase activity)	NA	NA	NA	hypothetical protein FGSG_08098 [Fusarium graminearum PH-1]	mRNA	0.232869	0.215174	0.205265	0	0.04886	0	13.371	3.74104	0.000260295	0.000750321	up	yes
FGSG_04590	XM_011322689.1	GO:0004497(monooxygenase activity);GO:0005506(iron ion binding);GO:0005575(cellular_component);GO:0009055(electron transfer activity);GO:0016705(oxidoreductase activity, acting on paired donors, with incorporation or reduction of molecular oxygen);GO:0020037(heme binding);GO:0055114(oxidation-reduction process)	NA	NA	NA	hypothetical protein FGSG_04590 [Fusarium graminearum PH-1]	mRNA	0.420426	0.325625	0.766702	0.084728	0	0.030529	13.125	3.71425	8.4674e-06	3.05468e-05	up	yes
FGSG_03658	XM_011323739.1	GO:0003674(molecular_function);GO:0005575(cellular_component);GO:0008150(biological_process)	NA	NA	NA	hypothetical protein FGSG_03658 [Fusarium graminearum PH-1]	mRNA	0.320426	0.561058	0.356399	0	0.095198	0	13.0032	3.7008	0.000477437	0.00131656	up	yes
FGSG_03005	XM_011324483.1	GO:0003674(molecular_function);GO:0005575(cellular_component);GO:0008150(biological_process)	NA	NA	NA	hypothetical protein FGSG_03005 [Fusarium graminearum PH-1]	mRNA	4.19269	5.80095	3.78904	0.348048	0.345362	0.366986	12.9977	3.70018	1.65382e-37	5.81712e-36	up	yes
FGSG_11232	XM_011326801.1	GO:0003674(molecular_function);GO:0005576(extracellular region);GO:0008150(biological_process)	NA	NA	NA	hypothetical protein FGSG_11232 [Fusarium graminearum PH-1]	mRNA	14.6531	12.4987	16.8463	0.878619	1.33572	1.20078	12.8833	3.68743	1.06124e-103	2.86181e-101	up	yes
FGSG_04383	XM_011322921.1	NA	NA	NA	NA	hypothetical protein FGSG_04383 [Fusarium graminearum PH-1]	mRNA	2.66939	4.80493	6.64502	0.232443	0.373714	0.512629	12.6202	3.65767	1.72992e-21	2.69784e-20	up	yes
FGSG_03340	XM_011324090.1	GO:0003824(catalytic activity);GO:0005575(cellular_component);GO:0008270(zinc ion binding);GO:0016491(oxidoreductase activity);GO:0016740(transferase activity);GO:0016747(transferase activity, transferring acyl groups other than amino-acyl groups);GO:0019748(secondary metabolic process);GO:0045461(sterigmatocystin biosynthetic process);GO:0055114(oxidation-reduction process);GO:1900554(asperfuran…	NA	NA	NA	hypothetical protein FGSG_03340 [Fusarium graminearum PH-1]	mRNA	0.117853	0.076338	0.141785	0.01061	0.011033	0.005513	12.3721	3.62902	1.92306e-14	1.74927e-13	up	yes
FGSG_11757	XM_011317723.1	NA	NA	NA	NA	hypothetical protein FPSE_00026 [Fusarium pseudograminearum CS3096]	mRNA	2463.12	2692.35	2665.33	246.159	157.527	230.748	12.3272	3.62377	1.70529e-59	1.38826e-57	up	yes
FGSG_13536	XM_011330224.1	GO:0003674(molecular_function);GO:0005783(endoplasmic reticulum);GO:0008150(biological_process)	NA	NA	NA	hypothetical protein FGSG_13536 [Fusarium graminearum PH-1]	mRNA	0.442257	0.356251	0.465593	0.045625	0.017799	0.041746	12.0196	3.58732	5.59863e-16	5.78823e-15	up	yes
FGSG_01496	XM_011319003.1	GO:0019695(choline metabolic process);GO:0047753(choline-sulfatase activity)	NA	NA	NA	hypothetical protein FGSG_01496 [Fusarium graminearum PH-1]	mRNA	113.195	100.298	97.9622	10.4144	5.64892	10.2087	11.855	3.56742	7.45673e-43	3.31683e-41	up	yes
FGSG_02516	XM_011320148.1	NA	NA	NA	NA	hypothetical protein FGSG_02516 [Fusarium graminearum PH-1]	mRNA	1288.76	1564.92	1478.96	145.662	80.9139	145.15	11.6554	3.54293	6.32965e-40	2.4903e-38	up	yes
FGSG_06454	XM_011327751.1	GO:0003674(molecular_function);GO:0005575(cellular_component)	NA	NA	NA	hypothetical protein FGSG_06454 [Fusarium graminearum PH-1]	mRNA	0.830532	0.426593	0.17711	0.080047	0	0.043258	11.6316	3.53998	0.000140315	0.000421107	up	yes
FGSG_04331	XM_011322980.1	NA	NA	NA	NA	hypothetical protein FGSG_04331 [Fusarium graminearum PH-1]	mRNA	4.34042	4.30993	4.74123	0.331636	0.54728	0.276401	11.5913	3.53497	2.36093e-76	3.1505e-74	up	yes
FGSG_10989	XM_011327079.1	GO:0005575(cellular_component);GO:0008152(metabolic process);GO:0016491(oxidoreductase activity)	NA	NA	NA	hypothetical protein FGSG_10989 [Fusarium graminearum PH-1]	mRNA	1.04895	1.1587	1.49516	0	0.126082	0.198753	11.3991	3.51084	2.37089e-06	9.20478e-06	up	yes
FGSG_20555	unassigned_transcript_56	NA	NA	NA	NA		tRNA	1.14566	1.60248	1.91385	0	0	0.41065	11.3527	3.50496	0.00861065	0.0186506	up	yes
FGSG_03252	XM_011324197.1	NA	NA	NA	NA	hypothetical protein FGSG_03252 [Fusarium graminearum PH-1]	mRNA	111.08	123.584	109.999	8.51888	13.809	8.03625	11.351	3.50475	3.23531e-98	7.90148e-96	up	yes
FGSG_03065	XM_011324413.1	GO:0016120(carotene biosynthetic process);GO:0016166(phytoene dehydrogenase activity)	00906(Carotenoid biosynthesis);01100(Metabolic pathways);01110(Biosynthesis of secondary metabolites)	K15745	EC:1.3.99.30	phytoene dehydrogenase [Fusarium graminearum PH-1]	mRNA	77.3871	56.8203	60.6788	5.10242	8.21846	3.97208	11.2697	3.49438	2.74087e-73	3.28498e-71	up	yes
FGSG_00386	XM_011317746.1	NA	NA	NA	NA	hypothetical protein FPSE_00048 [Fusarium pseudograminearum CS3096]	mRNA	555.521	644.984	578.746	52.9889	51	54.3834	11.2346	3.48988	4.25072e-120	1.77488e-117	up	yes
FGSG_04693	XM_011324823.1	GO:0003674(molecular_function);GO:0005575(cellular_component);GO:0008150(biological_process)	NA	NA	NA	hypothetical protein FGSG_04693 [Fusarium graminearum PH-1]	mRNA	1.56489	1.9823	1.45654	0.20504	0.16545	0.076006	11.2067	3.48629	5.24782e-22	8.49097e-21	up	yes
FGSG_02291	XM_011319897.1	GO:0004022(alcohol dehydrogenase (NAD) activity);GO:0005575(cellular_component);GO:0006066(alcohol metabolic process);GO:0008270(zinc ion binding);GO:0016747(transferase activity, transferring acyl groups other than amino-acyl groups);GO:0055114(oxidation-reduction process)	00010(Glycolysis / Gluconeogenesis);00071(Fatty acid degradation);00350(Tyrosine metabolism);01100(Metabolic pathways);01110(Biosynthesis of secondary metabolites)	K13953	EC:1.1.1.1	hypothetical protein FGSG_02291 [Fusarium graminearum PH-1]	mRNA	48.712	53.7882	50.8789	4.34251	5.85465	3.62963	11.0929	3.47156	2.88183e-120	1.24341e-117	up	yes
FGSG_10643	XM_011321347.1	GO:0005575(cellular_component)	01100(Metabolic pathways)	K00480	EC:1.14.13.1	hypothetical protein FGSG_10643 [Fusarium graminearum PH-1]	mRNA	0.112987	0.088856	0.141784	0.031955	0	0	10.7535	3.42673	0.00476694	0.0109326	up	yes
FGSG_02228	XM_011319821.1	GO:0005575(cellular_component);GO:0008150(biological_process)	NA	NA	NA	hypothetical protein FGSG_02228 [Fusarium graminearum PH-1]	mRNA	2.0613	1.63037	2.06736	0.194334	0.261487	0.082658	10.695	3.41887	3.38766e-30	8.75247e-29	up	yes
FGSG_02585	XM_011320224.1	GO:0003674(molecular_function)	NA	NA	NA	hypothetical protein FGSG_02585 [Fusarium graminearum PH-1]	mRNA	1453.84	1604.83	1503.76	74.2809	274.549	78.7398	10.6706	3.41557	1.75073e-22	2.90532e-21	up	yes
FGSG_12321	XM_011323289.1	GO:0003674(molecular_function);GO:0005575(cellular_component);GO:0008150(biological_process)	NA	NA	NA	hypothetical protein FGSG_12321, partial [Fusarium graminearum PH-1]	mRNA	133.621	212.364	193.669	20.9599	8.29766	21.5205	10.6277	3.40976	4.39554e-21	6.73324e-20	up	yes
FGSG_07988	XM_011322547.1	GO:0000905(sporocarp development involved in asexual reproduction);GO:0003674(molecular_function);GO:0005576(extracellular region);GO:0043935(sexual sporulation resulting in formation of a cellular spore);GO:0070787(conidiophore development);GO:0070790(phialide development)	NA	NA	NA	hypothetical protein FGSG_07988 [Fusarium graminearum PH-1]	mRNA	2.76696	3.21836	5.94463	0.190524	0.419825	0.527018	10.4891	3.39082	2.19201e-16	2.35463e-15	up	yes
FGSG_02006	XM_011319572.1	NA	NA	NA	NA	hypothetical protein FGSG_02006 [Fusarium graminearum PH-1]	mRNA	0.0809	0.20755	0.295638	0	0.055732	0	10.4803	3.38961	0.0149018	0.0305882	up	yes
FGSG_06508	XM_011327816.1	GO:0005773(vacuole);GO:0005887(integral component of plasma membrane);GO:0015179(L-amino acid transmembrane transporter activity);GO:0015181(arginine transmembrane transporter activity);GO:0015297(antiporter activity)	NA	NA	NA	hypothetical protein FGSG_06508 [Fusarium graminearum PH-1]	mRNA	924.799	1261.45	1090.71	106.531	99.6104	106.646	10.4766	3.3891	1.29465e-78	1.86199e-76	up	yes
FGSG_13629	XM_011329691.1	NA	NA	NA	NA	hypothetical protein FGSG_13629 [Fusarium graminearum PH-1]	mRNA	0.583572	0.151818	0.434635	0.105236	0.007554	0	10.3735	3.37483	0.00751965	0.0165029	up	yes
FGSG_03585	XM_011323818.1	NA	NA	NA	NA	hypothetical protein FGSG_03585 [Fusarium graminearum PH-1]	mRNA	10.298	8.14151	6.40196	0.872744	0.72821	0.794563	10.37	3.37434	3.25927e-49	1.8585e-47	up	yes
FGSG_00236	XM_011317563.1	GO:0005829(cytosol);GO:0008270(zinc ion binding);GO:0016491(oxidoreductase activity);GO:0016747(transferase activity, transferring acyl groups other than amino-acyl groups);GO:0055114(oxidation-reduction process)	NA	NA	NA	hypothetical protein FGSG_00236 [Fusarium graminearum PH-1]	mRNA	4.18569	5.45336	6.52321	0.591092	0.330815	0.636913	10.3683	3.3741	1.61542e-25	3.30855e-24	up	yes
FGSG_11397	XM_011327534.1	GO:0005887(integral component of plasma membrane);GO:0015191(L-methionine transmembrane transporter activity);GO:0015297(antiporter activity)	NA	NA	NA	hypothetical protein FGSG_11397 [Fusarium graminearum PH-1]	mRNA	0.646398	0.26205	0.618863	0.105454	0.042692	0	10.3095	3.3659	3.82867e-05	0.000125463	up	yes
FGSG_12456	XM_011324099.1	NA	NA	NA	NA		mRNA	39.6158	51.2441	36.1285	4.76709	1.66685	5.96679	10.2404	3.3562	3.68951e-16	3.87953e-15	up	yes
FGSG_11611	XM_011327719.1	NA	NA	NA	NA	hypothetical protein FGSG_11611 [Fusarium graminearum PH-1]	mRNA	0.283065	0.417048	0.273227	0	0.097663	0	9.96631	3.31706	0.00307109	0.00731006	up	yes
FGSG_13378	XM_011322118.1	NA	NA	NA	NA	LOW QUALITY PROTEIN: hypothetical protein FGSG_13378 [Fusarium graminearum PH-1]	mRNA	12088.9	15620.8	13919.6	1297.53	1270	1628.94	9.92007	3.31035	1.24599e-65	1.20359e-63	up	yes
FGSG_04739	XM_011324878.1	NA	NA	NA	NA	hypothetical protein FGSG_04739 [Fusarium graminearum PH-1]	mRNA	4.85208	5.03826	4.55418	0.490871	0.605261	0.383673	9.76109	3.28704	5.33557e-60	4.45571e-58	up	yes
FGSG_08058	XM_011322463.1	GO:0003824(catalytic activity);GO:0005575(cellular_component);GO:0006281(DNA repair);GO:0006284(base-excision repair)	03410(Base excision repair)	NA	NA	hypothetical protein FGSG_08058 [Fusarium graminearum PH-1]	mRNA	2.64913	1.67326	1.92608	0.323498	0.221322	0.096227	9.74729	3.285	7.49124e-17	8.35199e-16	up	yes
FGSG_05342	XM_011325560.1	NA	NA	NA	NA	hypothetical protein FGSG_05342 [Fusarium graminearum PH-1]	mRNA	73.8826	81.6542	87.5517	5.56361	13.623	5.80972	9.72496	3.28169	6.03142e-38	2.16863e-36	up	yes
FGSG_02465	XM_011320087.1	GO:0003674(molecular_function);GO:0005575(cellular_component);GO:0008150(biological_process)	NA	NA	NA	hypothetical protein FGSG_02465 [Fusarium graminearum PH-1]	mRNA	5.42426	6.61099	6.67363	0.642555	0.676525	0.620123	9.64772	3.27019	2.36829e-70	2.66567e-68	up	yes
FGSG_11936	XM_011318851.1	NA	NA	NA	NA	hypothetical protein FGSG_11936 [Fusarium graminearum PH-1]	mRNA	510.553	496.101	523.807	51.1486	59.6433	48.2695	9.62182	3.26631	0	0	up	yes
FGSG_02416	XM_011320033.1	NA	NA	NA	NA	hypothetical protein FGSG_02416 [Fusarium graminearum PH-1]	mRNA	8.46416	8.92567	9.65614	0.864148	0.563145	1.39959	9.56741	3.25813	3.14743e-24	5.97366e-23	up	yes
FGSG_09639	XM_011329767.1	GO:0004733(pyridoxamine-phosphate oxidase activity)	00750(Vitamin B6 metabolism);01100(Metabolic pathways);01240(Biosynthesis of cofactors)	K00275	EC:1.4.3.5	pyridoxamine 5'-phosphate oxidase [Fusarium graminearum PH-1]	mRNA	488.427	599.092	586.58	62.1669	56.95	56.5583	9.52952	3.2524	2.5027e-92	5.39915e-90	up	yes
FGSG_01744	XM_011319277.1	GO:0005737(cytoplasm);GO:0008757(S-adenosylmethionine-dependent methyltransferase activity);GO:0032259(methylation)	NA	NA	NA	hypothetical protein FGSG_01744 [Fusarium graminearum PH-1]	mRNA	51.6319	48.4218	50.2068	4.70177	5.5749	5.51482	9.51528	3.25025	1.02604e-194	1.8973e-191	up	yes
FGSG_03061	XM_011324418.1	GO:0005634(nucleus);GO:0005737(cytoplasm);GO:0008270(zinc ion binding);GO:0016491(oxidoreductase activity);GO:0016747(transferase activity, transferring acyl groups other than amino-acyl groups);GO:0055114(oxidation-reduction process)	NA	NA	NA	hypothetical protein FGSG_03061 [Fusarium graminearum PH-1]	mRNA	557.655	732.743	671.944	79.2757	47.7914	79.8249	9.48487	3.24563	1.11247e-36	3.71128e-35	up	yes
FGSG_13222	XM_011329316.1	GO:0003674(molecular_function);GO:0005575(cellular_component);GO:0008150(biological_process)	NA	NA	NA	hypothetical protein FGSG_13222 [Fusarium graminearum PH-1]	mRNA	0.272006	0.208386	0.161922	0	0.068907	0	9.32146	3.22056	0.0028934	0.00692533	up	yes
FGSG_12455	XM_011324096.1	NA	NA	NA	NA	hypothetical protein FGSG_12455 [Fusarium graminearum PH-1]	mRNA	2.80247	3.03018	2.76703	0.313678	0.156775	0.462018	9.22247	3.20515	1.14821e-12	8.8678e-12	up	yes
FGSG_11741	XM_011317630.1	NA	NA	NA	NA	hypothetical protein FGSG_11741 [Fusarium graminearum PH-1]	mRNA	371.528	472.033	445.759	44.5186	45.5947	49.7767	9.21667	3.20425	1.85333e-81	2.99869e-79	up	yes
FGSG_12461	XM_011324117.1	GO:0005575(cellular_component)	NA	NA	NA	hypothetical protein FGSG_12461 [Fusarium graminearum PH-1]	mRNA	14.8835	12.0981	13.983	1.08546	1.9603	1.41024	9.19314	3.20056	4.42424e-90	8.54736e-88	up	yes
FGSG_00068	XM_011317362.1	GO:0004557(alpha-galactosidase activity);GO:0005575(cellular_component);GO:0046355(mannan catabolic process);GO:0070085(glycosylation)	00052(Galactose metabolism);00561(Glycerolipid metabolism);00600(Sphingolipid metabolism);00603(Glycosphingolipid biosynthesis - globo and isoglobo series);01100(Metabolic pathways)	K07407	EC:3.2.1.22	alpha-galactosidase C precursor [Fusarium graminearum PH-1]	mRNA	12.7351	10.5164	10.9694	1.16091	1.40165	1.17028	9.16752	3.19653	3.76459e-209	8.12148e-206	up	yes
FGSG_00285	XM_011317629.1	NA	NA	NA	NA	hypothetical protein FGSG_00285 [Fusarium graminearum PH-1]	mRNA	379.414	479.584	444.957	50.1158	49.4156	47.4895	8.86918	3.1488	1.08991e-92	2.39115e-90	up	yes
FGSG_02972	XM_011324520.1	GO:0004674(protein serine/threonine kinase activity);GO:0005634(nucleus);GO:0005737(cytoplasm);GO:0035556(intracellular signal transduction)	NA	NA	NA	hypothetical protein FGSG_02972 [Fusarium graminearum PH-1]	mRNA	8.1152	7.66662	7.81191	0.57345	1.4833	0.613771	8.83489	3.14321	5.6144e-33	1.61855e-31	up	yes
FGSG_04000	XM_011323355.1	GO:0003674(molecular_function);GO:0005575(cellular_component);GO:0008150(biological_process)	NA	NA	NA	hypothetical protein FGSG_04000 [Fusarium graminearum PH-1]	mRNA	63.9523	59.8542	69.1808	3.90437	12.2076	5.77017	8.81941	3.14068	3.31286e-29	8.12153e-28	up	yes
FGSG_00127	XM_011317427.1	GO:0006725(cellular aromatic compound metabolic process);GO:0016709(oxidoreductase activity, acting on paired donors, with incorporation or reduction of molecular oxygen, NAD(P)H as one donor, and incorporation of one atom of oxygen)	NA	NA	NA	hypothetical protein FGSG_00127 [Fusarium graminearum PH-1]	mRNA	0.065293	0.038604	0.059892	0	0	0.018686	8.76533	3.13181	0.0156368	0.0319651	up	yes
FGSG_02086	XM_011319659.1	NA	NA	NA	NA	hypothetical protein FGSG_02086 [Fusarium graminearum PH-1]	mRNA	0.380584	0.093853	0.184809	0	0.030386	0.044847	8.76272	3.13138	0.0150352	0.030818	up	yes
FGSG_11092	XM_011326963.1	GO:0003674(molecular_function);GO:0016021(integral component of membrane);GO:0055085(transmembrane transport)	NA	NA	NA	hypothetical protein FGSG_11092 [Fusarium graminearum PH-1]	mRNA	0.121031	0.294371	0.225856	0.047845	0	0.025593	8.73196	3.12631	0.000417995	0.00116456	up	yes
FGSG_04595	XM_011322683.1	GO:0005575(cellular_component);GO:0016491(oxidoreductase activity);GO:0071949(FAD binding);GO:1900560(austinol biosynthetic process);GO:1900563(dehydroaustinol biosynthetic process)	00403(Indole diterpene alkaloid biosynthesis);01100(Metabolic pathways);01110(Biosynthesis of secondary metabolites)	NA	NA	hypothetical protein FGSG_04595 [Fusarium graminearum PH-1]	mRNA	10.179	10.7103	9.49412	1.02131	1.07821	1.39737	8.68869	3.11914	4.37217e-58	3.4299e-56	up	yes
FGSG_09622	XM_011329784.1	NA	NA	NA	NA	hypothetical protein FGSG_09622 [Fusarium graminearum PH-1]	mRNA	4.6539	5.97339	4.82725	0.386549	0.720974	0.67239	8.68275	3.11815	6.73677e-31	1.77598e-29	up	yes
FGSG_03527	XM_011323880.1	GO:0005575(cellular_component);GO:0008152(metabolic process);GO:0016787(hydrolase activity)	NA	NA	NA	hypothetical protein FGSG_03527 [Fusarium graminearum PH-1]	mRNA	0.718287	0.305397	0.637145	0.080138	0	0.111329	8.67423	3.11674	0.000219624	0.000641717	up	yes
FGSG_01862	XM_011319408.1	GO:0003674(molecular_function);GO:0005575(cellular_component);GO:0008150(biological_process)	NA	NA	NA	hypothetical protein FGSG_01862 [Fusarium graminearum PH-1]	mRNA	0.592861	0.597578	0.262906	0.045681	0.093837	0.030389	8.55377	3.09656	1.79479e-09	1.01537e-08	up	yes
FGSG_03431	XM_011323986.1	GO:0005575(cellular_component);GO:0016491(oxidoreductase activity);GO:0046872(metal ion binding);GO:0055114(oxidation-reduction process)	NA	NA	NA	hypothetical protein FGSG_03431 [Fusarium graminearum PH-1]	mRNA	63.3929	109.504	85.917	13.3398	4.05238	13.0074	8.51374	3.08979	2.9188e-14	2.59663e-13	up	yes
FGSG_04817	XM_011324965.1	GO:0004252(serine-type endopeptidase activity);GO:0005575(cellular_component);GO:0006508(proteolysis)	NA	NA	NA	hypothetical protein FGSG_04817 [Fusarium graminearum PH-1]	mRNA	0.288533	0.210319	0.181873	0	0.080361	0	8.47084	3.0825	0.00460478	0.0105944	up	yes
FGSG_13669	XM_011320526.1	NA	NA	NA	NA	hypothetical protein FGSG_13669 [Fusarium graminearum PH-1]	mRNA	6.73603	7.54654	8.26863	0.677952	0.801588	1.18633	8.45923	3.08053	1.48797e-28	3.57334e-27	up	yes
FGSG_01451	XM_011318955.1	GO:0003674(molecular_function);GO:0005575(cellular_component);GO:0008150(biological_process)	NA	NA	NA	hypothetical protein FGSG_01451 [Fusarium graminearum PH-1]	mRNA	1.29356	0.782162	0.887655	0.088675	0.215499	0.047157	8.43472	3.07634	1.25327e-12	9.66191e-12	up	yes
FGSG_04784	XM_011324926.1	NA	NA	NA	NA	hypothetical protein FGSG_04784 [Fusarium graminearum PH-1]	mRNA	9.75208	8.95991	10.4181	1.1263	1.32139	1.02346	8.39203	3.06902	1.24915e-78	1.81674e-76	up	yes
FGSG_03588	XM_011323815.1	GO:0003674(molecular_function);GO:0005575(cellular_component);GO:0008150(biological_process)	NA	NA	NA	hypothetical protein FGSG_03588 [Fusarium graminearum PH-1]	mRNA	8.32881	7.94151	8.7463	1.00636	1.22381	0.751028	8.39144	3.06892	1.29422e-80	2.06819e-78	up	yes
FGSG_03336	XM_011324097.1	GO:0003674(molecular_function);GO:0005575(cellular_component);GO:0008150(biological_process)	NA	NA	NA	hypothetical protein FGSG_03336 [Fusarium graminearum PH-1]	mRNA	981.647	1220.62	1038.7	145.601	77.9795	164.743	8.34606	3.0611	3.36476e-26	7.19892e-25	up	yes
FGSG_02258	XM_011319858.1	GO:0003674(molecular_function);GO:0005575(cellular_component);GO:0008150(biological_process)	NA	NA	NA	hypothetical protein FGSG_02258 [Fusarium graminearum PH-1]	mRNA	14.6315	16.3046	12.6173	2.10774	1.0928	2.02164	8.34007	3.06006	8.47972e-27	1.87948e-25	up	yes
FGSG_03409	XM_011324011.1	GO:0003674(molecular_function);GO:0005575(cellular_component);GO:0008150(biological_process)	NA	NA	NA	hypothetical protein FGSG_03409 [Fusarium graminearum PH-1]	mRNA	4.92116	4.11116	3.90119	0.412375	0.642202	0.506752	8.28365	3.05027	3.0046e-60	2.55866e-58	up	yes
FGSG_11008	XM_011327059.1	GO:0005575(cellular_component);GO:0016614(oxidoreductase activity, acting on CH-OH group of donors);GO:0050660(flavin adenine dinucleotide binding);GO:0055114(oxidation-reduction process)	00260(Glycine, serine and threonine metabolism);01100(Metabolic pathways)	K00108	EC:1.1.99.1	hypothetical protein FGSG_11008 [Fusarium graminearum PH-1]	mRNA	2.83141	2.39699	2.4672	0.155544	0.440886	0.343142	8.19054	3.03396	3.31265e-28	7.81592e-27	up	yes
FGSG_11763	XM_011317770.1	NA	NA	NA	NA	hypothetical protein FGSG_11763 [Fusarium graminearum PH-1]	mRNA	0.624312	0.699191	0.552406	0.110203	0.119339	0	8.1724	3.03076	4.64489e-05	0.000150233	up	yes
FGSG_10386	XM_011321054.1	NA	NA	NA	NA	hypothetical protein FPSE_07398 [Fusarium pseudograminearum CS3096]	mRNA	1.95793	1.72965	1.63413	0.206983	0.247865	0.197119	8.16253	3.02902	3.54225e-30	9.11547e-29	up	yes
FGSG_03335	XM_011324098.1	GO:0003674(molecular_function);GO:0005575(cellular_component);GO:0008150(biological_process)	NA	NA	NA	hypothetical protein FGSG_03335 [Fusarium graminearum PH-1]	mRNA	1303	1562.91	1379.56	188.83	135.32	196.856	8.14859	3.02655	1.11845e-45	5.67733e-44	up	yes
FGSG_01824	XM_011319363.1	GO:0003674(molecular_function);GO:0005575(cellular_component);GO:0008150(biological_process)	NA	NA	NA	hypothetical protein FGSG_01824 [Fusarium graminearum PH-1]	mRNA	37.1135	42.3915	42.8462	5.73251	2.88844	6.52102	8.08027	3.0144	1.17192e-23	2.13653e-22	up	yes
FGSG_05968	XM_011326279.1	GO:0000324(fungal-type vacuole);GO:0003674(molecular_function);GO:0005794(Golgi apparatus);GO:0005886(plasma membrane);GO:0006950(response to stress);GO:0016021(integral component of membrane);GO:0032153(cell division site);GO:0051286(cell tip);GO:0061091(regulation of phospholipid translocation)	NA	NA	NA	hypothetical protein FGSG_05968 [Fusarium graminearum PH-1]	mRNA	32.7327	28.8201	32.6192	2.66797	7.00178	2.12214	7.98616	2.9975	2.29565e-23	4.09861e-22	up	yes
FGSG_11211	XM_011326826.1	GO:0005739(mitochondrion);GO:0072684(mitochondrial tRNA 3'-trailer cleavage, endonucleolytic)	NA	NA	NA	hypothetical protein FGSG_11211 [Fusarium graminearum PH-1]	mRNA	3.45033	2.47728	3.66909	0.177677	0.79036	0.242689	7.9264	2.98667	4.54359e-13	3.64614e-12	up	yes
FGSG_04953	XM_011325122.1	GO:0005615(extracellular space);GO:0005975(carbohydrate metabolic process);GO:0008422(beta-glucosidase activity)	00460(Cyanoamino acid metabolism);00500(Starch and sucrose metabolism);01100(Metabolic pathways);01110(Biosynthesis of secondary metabolites)	K05349	EC:3.2.1.21	hypothetical protein FGSG_04953 [Fusarium graminearum PH-1]	mRNA	0.700323	0.945161	1.06816	0.104681	0.124439	0.114237	7.90328	2.98245	4.78026e-24	8.92867e-23	up	yes
FGSG_01768	XM_011319305.1	NA	NA	NA	NA	hypothetical protein FGSG_01768 [Fusarium graminearum PH-1]	mRNA	19.4481	21.4166	18.4409	2.2033	2.4248	2.97439	7.8008	2.96362	2.81421e-59	2.26256e-57	up	yes
FGSG_10442	XM_011321117.1	NA	NA	NA	NA	hypothetical protein FGSG_10442 [Fusarium graminearum PH-1]	mRNA	2.58198	2.27832	3.21315	0.281434	0.40489	0.348666	7.80051	2.96357	2.33273e-32	6.57841e-31	up	yes
FGSG_07790	XM_011329306.1	NA	NA	NA	NA	hypothetical protein FGSG_07790 [Fusarium graminearum PH-1]	mRNA	6.85568	8.34041	6.25611	0.74695	1.0468	0.961218	7.78673	2.96102	1.43797e-44	7.02379e-43	up	yes
FGSG_20604	unassigned_transcript_144	NA	NA	NA	NA		tRNA	9.01924	14.0084	14.7695	0.726332	1.05534	3.09172	7.75582	2.95528	5.10556e-08	2.4531e-07	up	yes
FGSG_04677	XM_011322587.1	GO:0005737(cytoplasm);GO:0006083(acetate metabolic process);GO:0009267(cellular response to starvation);GO:0016788(hydrolase activity, acting on ester bonds);GO:0035690(cellular response to drug);GO:0036170(filamentous growth of a population of unicellular organisms in response to starvation);GO:0036180(filamentous growth of a population of unicellular organisms in response to biotic stimulus);GO…	NA	K23978	EC:3.1.1.112	hypothetical protein FGSG_04677 [Fusarium graminearum PH-1]	mRNA	4.8829	5.90247	6.02093	0.635936	0.738824	0.82175	7.65137	2.93572	2.0451e-40	8.24667e-39	up	yes
FGSG_12184	XM_011320378.1	NA	NA	NA	NA	hypothetical protein FGSG_12184 [Fusarium graminearum PH-1]	mRNA	6.15509	10.2783	17.8506	1.34531	1.32353	1.82068	7.63645	2.9329	4.22512e-15	4.07223e-14	up	yes
FGSG_07789	XM_011329305.1	NA	NA	NA	NA	hypothetical protein FGSG_07789 [Fusarium graminearum PH-1]	mRNA	1.50791	1.54077	1.98942	0.055513	0.408891	0.197258	7.61431	2.92871	1.03705e-09	6.01957e-09	up	yes
FGSG_08244	XM_011322257.1	NA	NA	NA	NA	hypothetical protein FGSG_08244 [Fusarium graminearum PH-1]	mRNA	0.43263	0.533402	1.04997	0	0.265423	0	7.59543	2.92513	0.0127682	0.0265668	up	yes
FGSG_03633	XM_011323765.1	GO:0004300(enoyl-CoA hydratase activity);GO:0016742(hydroxymethyl-, formyl- and related transferase activity)	NA	NA	NA	hypothetical protein FGSG_03633 [Fusarium graminearum PH-1]	mRNA	4.87298	3.72896	4.1687	0.397916	0.574046	0.712264	7.5825	2.92267	1.85775e-42	8.15143e-41	up	yes
FGSG_03418	XM_011324001.1	GO:0000324(fungal-type vacuole);GO:0000934(porous cell septum);GO:0001411(hyphal tip);GO:0004100(chitin synthase activity);GO:0006031(chitin biosynthetic process);GO:0016020(membrane);GO:0030428(cell septum);GO:0030448(hyphal growth);GO:0031521(spitzenkorper);GO:0048315(conidium formation)	00520(Amino sugar and nucleotide sugar metabolism);01100(Metabolic pathways)	K00698	EC:2.4.1.16	hypothetical protein FG05_03418 [Fusarium graminearum]	mRNA	333.052	377.457	370.141	38.0957	63.9761	41.5328	7.52518	2.91173	7.88557e-77	1.07443e-74	up	yes
FGSG_09008	XM_011330492.1	GO:0003674(molecular_function);GO:0005575(cellular_component);GO:0008150(biological_process)	NA	NA	NA	hypothetical protein FGSG_09008 [Fusarium graminearum PH-1]	mRNA	64.6604	84.707	81.2224	8.4162	12.225	10.0026	7.52484	2.91166	1.08174e-68	1.13838e-66	up	yes
FGSG_02759	XM_011320423.1	NA	NA	NA	NA	hypothetical protein FGSG_02759 [Fusarium graminearum PH-1]	mRNA	1.12952	1.12739	0.887958	0.311068	0.108294	0	7.49916	2.90673	0.000555549	0.00151422	up	yes
FGSG_07450	XM_011328920.1	GO:0005783(endoplasmic reticulum);GO:0010867(positive regulation of triglyceride biosynthetic process);GO:0015485(cholesterol binding);GO:0030173(integral component of Golgi membrane);GO:0032933(SREBP signaling pathway);GO:0032935(sterol sensor activity);GO:0032936(SREBP-SCAP complex);GO:0035103(sterol regulatory element binding protein cleavage);GO:0070452(positive regulation of ergosterol biosy…	NA	NA	NA	hypothetical protein FGSG_07450 [Fusarium graminearum PH-1]	mRNA	497.947	616.384	570.227	79.6876	63.5307	82.3954	7.46656	2.90044	2.0084e-51	1.23207e-49	up	yes
FGSG_03730	XM_011323660.1	GO:0004177(aminopeptidase activity);GO:0005575(cellular_component);GO:0006508(proteolysis);GO:0008152(metabolic process);GO:0008239(dipeptidyl-peptidase activity);GO:0016787(hydrolase activity)	NA	NA	NA	hypothetical protein FGSG_03730 [Fusarium graminearum PH-1]	mRNA	1.67719	1.60461	1.33117	0.219223	0.082889	0.320386	7.41041	2.88955	9.55467e-12	6.7879e-11	up	yes
FGSG_09493	XM_011329926.1	NA	NA	NA	NA	hypothetical protein FGRA07_07192 [Fusarium graminearum]	mRNA	88.4954	74.1686	91.8295	9.36642	14.5696	10.4628	7.39833	2.8872	1.30568e-111	5.12144e-109	up	yes
FGSG_11033	XM_011327026.1	NA	NA	NA	NA	hypothetical protein FGSG_11033 [Fusarium graminearum PH-1]	mRNA	7.0939	6.76822	9.88125	0.805918	1.57927	0.831336	7.38168	2.88395	2.5554e-23	4.53732e-22	up	yes
FGSG_10433	XM_011321107.1	GO:0003674(molecular_function);GO:0005575(cellular_component);GO:0008150(biological_process)	NA	NA	NA	hypothetical protein FGSG_10433 [Fusarium graminearum PH-1]	mRNA	8.20089	9.29369	7.68227	0.571777	2.15989	0.680843	7.3778	2.88319	7.67572e-16	7.86032e-15	up	yes
FGSG_13923	XM_011327349.1	NA	NA	NA	NA	hypothetical protein FGSG_13923 [Fusarium graminearum PH-1]	mRNA	0.43498	0.32243	0.426685	0	0	0.161042	7.35271	2.87828	0.0222966	0.0439347	up	yes
FGSG_03494	XM_011323916.1	GO:0003674(molecular_function);GO:0005575(cellular_component);GO:0008150(biological_process)	NA	NA	NA	hypothetical protein FGSG_03494 [Fusarium graminearum PH-1]	mRNA	1.16578	1.60448	1.39558	0.244002	0.103644	0.226109	7.26067	2.8601	4.63586e-13	3.71558e-12	up	yes
FGSG_02749	XM_011320413.1	GO:0005743(mitochondrial inner membrane);GO:0006879(cellular iron ion homeostasis);GO:0016021(integral component of membrane);GO:0042626(ATPase activity, coupled to transmembrane movement of substances);GO:0055085(transmembrane transport)	NA	NA	NA	hypothetical protein FGSG_02749 [Fusarium graminearum PH-1]	mRNA	98.7948	106.34	106.927	12.4698	16.8702	13.8107	7.23192	2.85438	1.1259e-140	7.67037e-138	up	yes
FGSG_02347	XM_011319953.1	GO:0004411(homogentisate 1,2-dioxygenase activity);GO:0005575(cellular_component);GO:0006559(L-phenylalanine catabolic process);GO:0006570(tyrosine metabolic process);GO:0055114(oxidation-reduction process)	00350(Tyrosine metabolism);01100(Metabolic pathways)	K00451	EC:1.13.11.5	homogentisate 1,2-dioxygenase [Fusarium graminearum PH-1]	mRNA	0.897432	1.07322	0.830356	0.141188	0.13221	0.114519	7.22064	2.85213	5.92898e-19	7.79134e-18	up	yes
FGSG_03143	XM_011324321.1	GO:0003674(molecular_function);GO:0005575(cellular_component);GO:0008150(biological_process)	NA	NA	NA	hypothetical protein FGSG_03143 [Fusarium graminearum PH-1]	mRNA	0.812041	2.12158	2.85817	0.229695	0.399303	0.174535	7.2079	2.84958	4.44116e-10	2.66264e-09	up	yes
FGSG_04592	XM_011322687.1	GO:0005575(cellular_component);GO:0008150(biological_process);GO:0016491(oxidoreductase activity)	NA	NA	NA	hypothetical protein FGSG_04592 [Fusarium graminearum PH-1]	mRNA	1.10373	1.65875	1.04361	0.175416	0.192709	0.160847	7.19528	2.84705	9.10018e-16	9.28965e-15	up	yes
FGSG_03249	XM_011324200.1	GO:0004368(glycerol-3-phosphate dehydrogenase activity);GO:0005739(mitochondrion);GO:0006072(glycerol-3-phosphate metabolic process);GO:0009331(glycerol-3-phosphate dehydrogenase complex);GO:0055114(oxidation-reduction process)	00564(Glycerophospholipid metabolism);01110(Biosynthesis of secondary metabolites)	K00111	EC:1.1.5.3	hypothetical protein FGSG_03249 [Fusarium graminearum PH-1]	mRNA	289.047	175.903	244.559	17.2686	65.0566	17.0881	7.13696	2.83531	3.68303e-15	3.59525e-14	up	yes
FGSG_04233	XM_011323088.1	GO:0003674(molecular_function);GO:0005575(cellular_component);GO:0009058(biosynthetic process)	NA	NA	NA	hypothetical protein FGSG_04233 [Fusarium graminearum PH-1]	mRNA	17.3572	19.6235	21.9183	2.75306	2.42091	3.12074	7.1008	2.82798	6.63547e-51	3.97637e-49	up	yes
FGSG_02792	XM_011324719.1	GO:0005575(cellular_component);GO:0008152(metabolic process);GO:0016491(oxidoreductase activity)	NA	NA	NA	hypothetical protein FGSG_02792 [Fusarium graminearum PH-1]	mRNA	5.63665	4.60593	6.03381	0.366456	1.61649	0.314062	7.08591	2.82495	8.21616e-11	5.29367e-10	up	yes
FGSG_03883	XM_011323484.1	GO:0003674(molecular_function);GO:0005575(cellular_component);GO:0008150(biological_process)	NA	NA	NA	hypothetical protein FGSG_03883 [Fusarium graminearum PH-1]	mRNA	0.376677	0.22639	0.298126	0.038132	0.052821	0.036235	7.08552	2.82487	6.15234e-15	5.83413e-14	up	yes
FGSG_03639	XM_011323759.1	GO:0003674(molecular_function);GO:0005575(cellular_component);GO:0008150(biological_process)	NA	NA	NA	hypothetical protein FGSG_03639 [Fusarium graminearum PH-1]	mRNA	0.556792	0.668848	0.619431	0.068208	0.105463	0.086902	7.08082	2.82392	9.63788e-38	3.44621e-36	up	yes
FGSG_00021	XM_011317303.1	NA	NA	NA	NA	hypothetical protein FGSG_00021 [Fusarium graminearum PH-1]	mRNA	1.85465	1.84784	1.35777	0.304022	0.194537	0.2167	7.07472	2.82267	1.93508e-18	2.44846e-17	up	yes
FGSG_11772	XM_011317864.1	NA	NA	NA	NA	hypothetical protein FGSG_11772 [Fusarium graminearum PH-1]	mRNA	1.30236	1.92168	2.63559	0.10223	0.481131	0.246032	7.06496	2.82068	1.14273e-07	5.24152e-07	up	yes
FGSG_13756	XM_011321100.1	GO:0003674(molecular_function);GO:0005575(cellular_component);GO:0008150(biological_process)	NA	NA	NA	hypothetical protein FGSG_13756 [Fusarium graminearum PH-1]	mRNA	23.5562	23.7378	32.4459	3.99122	5.14723	2.1486	7.06473	2.82064	2.61607e-30	6.77248e-29	up	yes
FGSG_00040	XM_011317325.1	GO:0003674(molecular_function);GO:0005575(cellular_component);GO:0008150(biological_process)	NA	NA	NA	hypothetical protein FGSG_00040 [Fusarium graminearum PH-1]	mRNA	2.85593	2.93518	3.48334	0.424075	0.469023	0.420418	7.06078	2.81983	9.99302e-61	8.68118e-59	up	yes
FGSG_00070	XM_011317364.1	GO:0016020(membrane);GO:0016021(integral component of membrane);GO:0022857(transmembrane transporter activity);GO:0055085(transmembrane transport)	NA	NA	NA	hypothetical protein FGSG_00070 [Fusarium graminearum PH-1]	mRNA	3.95783	3.25183	3.37636	0.506677	0.440409	0.557961	7.03368	2.81428	3.92842e-51	2.37615e-49	up	yes
FGSG_08097	XM_011322421.1	GO:0005524(ATP binding);GO:0005575(cellular_component);GO:0008150(biological_process)	NA	NA	NA	hypothetical protein FGSG_08097 [Fusarium graminearum PH-1]	mRNA	1.01945	1.0427	1.42355	0.114903	0.208671	0.176785	6.9664	2.80041	2.93993e-35	9.34998e-34	up	yes
FGSG_13740	XM_011320989.1	GO:0005575(cellular_component);GO:0008152(metabolic process);GO:0016491(oxidoreductase activity);GO:0071949(FAD binding)	01100(Metabolic pathways)	K00480	EC:1.14.13.1	hypothetical protein FGSG_13740 [Fusarium graminearum PH-1]	mRNA	0.558036	0.486509	0.464963	0	0.112717	0.107847	6.84385	2.77481	0.000130495	0.000393998	up	yes
FGSG_12360	XM_011323501.1	NA	NA	NA	NA	hypothetical protein FGSG_12360 [Fusarium graminearum PH-1]	mRNA	0.726749	0.246777	0.567046	0.062749	0.125132	0.039417	6.77776	2.76081	9.32573e-05	0.000287068	up	yes
FGSG_11293	XM_011327649.1	GO:0005254(chloride channel activity);GO:0005887(integral component of plasma membrane);GO:0015106(bicarbonate transmembrane transporter activity);GO:0015116(sulfate transmembrane transporter activity);GO:0015301(anion:anion antiporter activity);GO:0015701(bicarbonate transport);GO:0019531(oxalate transmembrane transporter activity);GO:0042391(regulation of membrane potential);GO:0051453(regulati…	NA	NA	NA	hypothetical protein FGSG_11293 [Fusarium graminearum PH-1]	mRNA	3.2074	3.26602	3.38816	0.558034	0.567279	0.344808	6.708	2.74588	1.93566e-47	1.03963e-45	up	yes
FGSG_08682	XM_011321755.1	GO:0003674(molecular_function);GO:0005575(cellular_component)	NA	NA	NA	hypothetical protein FPSE_11706 [Fusarium pseudograminearum CS3096]	mRNA	330.71	344.4	369.144	38.8832	75.8064	41.1514	6.70076	2.74433	8.42259e-49	4.74009e-47	up	yes
FGSG_04459	XM_011322839.1	GO:0000981(RNA polymerase II transcription factor activity, sequence-specific DNA binding);GO:0005634(nucleus);GO:0006355(regulation of transcription, DNA-templated);GO:0008270(zinc ion binding)	NA	NA	NA	hypothetical protein FGSG_04459 [Fusarium graminearum PH-1]	mRNA	28.9123	26.3597	27.0665	3.76847	5.31602	3.30935	6.6435	2.73194	5.85836e-105	1.72342e-102	up	yes
FGSG_03518	XM_011323889.1	GO:0003674(molecular_function);GO:0005575(cellular_component);GO:0008150(biological_process)	NA	NA	NA	hypothetical protein FGSG_03518 [Fusarium graminearum PH-1]	mRNA	65.1837	67.6221	53.2735	9.31259	7.58739	11.1654	6.6302	2.72905	1.79303e-40	7.2528e-39	up	yes
FGSG_04375	XM_011322930.1	GO:0006508(proteolysis)	NA	NA	NA	hypothetical protein FGSG_04375 [Fusarium graminearum PH-1]	mRNA	6.30461	7.00335	6.51158	0.56121	1.27234	1.17195	6.59441	2.72124	9.19184e-29	2.22391e-27	up	yes
FGSG_06765	XM_011328112.1	GO:0005575(cellular_component)	NA	NA	NA	hypothetical protein FGSG_06765 [Fusarium graminearum PH-1]	mRNA	6.32644	4.95596	4.84565	0.766247	1.1323	0.562841	6.55243	2.71203	3.74054e-44	1.80663e-42	up	yes
FGSG_13501	XM_011330474.1	NA	NA	NA	NA	hypothetical protein FGSG_13501 [Fusarium graminearum PH-1]	mRNA	0.444146	0.321195	0.122558	0	0.084274	0.051251	6.55155	2.71184	0.00297664	0.00710617	up	yes
FGSG_04458	XM_011322840.1	GO:0005575(cellular_component)	NA	K05916	EC:1.14.12.17	hypothetical protein FGSG_04458 [Fusarium graminearum PH-1]	mRNA	1214.81	1061.93	1075.16	101.937	314.496	104.409	6.43553	2.68606	1.2505e-19	1.7238e-18	up	yes
FGSG_20706	unassigned_transcript_86	NA	NA	NA	NA		tRNA	3.60754	2.52931	2.21238	0.373064	0.588775	0.350073	6.36417	2.66997	0.000161612	0.000479906	up	yes
FGSG_12760	XM_011325838.1	NA	NA	NA	NA	hypothetical protein FGSG_12760 [Fusarium graminearum PH-1]	mRNA	560.464	683.372	605.495	83.8151	110.99	96.5407	6.34754	2.6662	3.35649e-79	4.99384e-77	up	yes
FGSG_12322	XM_011323290.1	NA	NA	NA	NA	hypothetical protein FGSG_12322 [Fusarium graminearum PH-1]	mRNA	9.10562	9.60196	8.62739	1.29013	1.59396	1.43291	6.33195	2.66265	1.34874e-78	1.91848e-76	up	yes
FGSG_13394	XM_011322170.1	GO:0003824(catalytic activity);GO:0005575(cellular_component);GO:0008152(metabolic process)	NA	NA	NA	hypothetical protein FGSG_13394 [Fusarium graminearum PH-1]	mRNA	92.2975	71.0616	82.5813	10.9794	16.7979	11.2256	6.3057	2.65666	6.89818e-104	1.89979e-101	up	yes
FGSG_04475	XM_011322820.1	NA	NA	NA	NA	hypothetical protein FGSG_04475 [Fusarium graminearum PH-1]	mRNA	7.99514	9.71755	14.9021	1.5418	1.31799	2.3235	6.29229	2.65359	3.2491e-17	3.74167e-16	up	yes
FGSG_11664	XM_011317347.1	GO:0003674(molecular_function);GO:0005575(cellular_component);GO:0008150(biological_process)	NA	NA	NA	hypothetical protein FGSG_11664 [Fusarium graminearum PH-1]	mRNA	0.12075	0.078506	0.134382	0	0.027098	0.026134	6.26762	2.64792	0.00204296	0.0050131	up	yes
FGSG_01748	XM_011319281.1	GO:0005575(cellular_component)	NA	NA	NA	hypothetical protein FGSG_01748 [Fusarium graminearum PH-1]	mRNA	2.64832	1.78707	2.38091	0.322862	0.649131	0.120544	6.23896	2.64131	5.61397e-11	3.68495e-10	up	yes
FGSG_08238	XM_011322266.1	GO:0003674(molecular_function);GO:0005575(cellular_component);GO:0008150(biological_process)	NA	NA	NA	unnamed protein product [Fusarium graminearum]	mRNA	86.5336	86.0734	172.549	4.2119	47.0715	4.07198	6.23528	2.64045	0.00423736	0.00983476	up	yes
FGSG_11483	XM_011327428.1	NA	NA	NA	NA	hypothetical protein FGSG_11483 [Fusarium graminearum PH-1]	mRNA	0.359142	0.192747	0.2269	0.043318	0.08278	0	6.17606	2.62669	0.000717599	0.00191478	up	yes
FGSG_03897	XM_011323469.1	GO:0003674(molecular_function);GO:0005575(cellular_component);GO:0008150(biological_process)	NA	NA	NA	hypothetical protein FGSG_03897 [Fusarium graminearum PH-1]	mRNA	8.32651	5.96986	6.17732	0.183499	2.42753	0.722472	6.1418	2.61866	7.95902e-07	3.29353e-06	up	yes
FGSG_03630	XM_011323768.1	NA	NA	NA	NA	hypothetical protein FGSG_03630 [Fusarium graminearum PH-1]	mRNA	104.396	72.0631	105.81	4.51225	36.8485	4.62425	6.13829	2.61784	0.00090998	0.00238485	up	yes
FGSG_09896	XM_011320500.1	GO:0004451(isocitrate lyase activity);GO:0005737(cytoplasm);GO:0006097(glyoxylate cycle);GO:0046912(transferase activity, transferring acyl groups, acyl groups converted into alkyl on transfer)	00630(Glyoxylate and dicarboxylate metabolism);01100(Metabolic pathways);01110(Biosynthesis of secondary metabolites);01200(Carbon metabolism)	K01637	EC:4.1.3.1	isocitrate lyase [Fusarium graminearum PH-1]	mRNA	127.075	114.685	98.9636	20.4769	14.6685	21.2555	6.04112	2.59482	3.90437e-38	1.41961e-36	up	yes
FGSG_08687	XM_011321749.1	NA	NA	NA	NA	hypothetical protein FGSG_08687 [Fusarium graminearum PH-1]	mRNA	44.9805	45.8916	56.9205	7.20808	10.2884	7.0656	6.0171	2.58907	1.21183e-73	1.4939e-71	up	yes
FGSG_06328	XM_011326683.1	GO:0005575(cellular_component);GO:0005975(carbohydrate metabolic process);GO:0016832(aldehyde-lyase activity)	00030(Pentose phosphate pathway);01100(Metabolic pathways)	K01621	EC:4.1.2.22;EC:4.1.2.9	xylulose-5-phosphate phosphoketolase [Fusarium graminearum PH-1]	mRNA	1759.7	2033.88	1795.49	306.565	300.313	325.51	5.99436	2.58361	1.75202e-71	2.02483e-69	up	yes
FGSG_03504	XM_011323904.1	GO:0003674(molecular_function);GO:0005575(cellular_component);GO:0008150(biological_process)	NA	NA	NA	hypothetical protein FGSG_03504 [Fusarium graminearum PH-1]	mRNA	0.156211	0.343086	0.62808	0.110867	0	0.078135	5.96489	2.5765	0.00619274	0.0138779	up	yes
FGSG_05118	XM_011325313.1	NA	NA	NA	NA	hypothetical protein FGSG_05118 [Fusarium graminearum PH-1]	mRNA	0.94831	0.534118	1.31713	0.140637	0.084296	0.245338	5.95308	2.57364	1.23535e-05	4.363e-05	up	yes
FGSG_11960	XM_011318980.1	NA	NA	NA	NA	hypothetical protein FGSG_11960 [Fusarium graminearum PH-1]	mRNA	0.321824	0.26105	0.667804	0	0.161863	0.048347	5.94966	2.57281	0.012346	0.0257795	up	yes
FGSG_03430	XM_011323987.1	GO:0005575(cellular_component);GO:0019528(D-arabitol catabolic process to xylulose 5-phosphate);GO:0019571(D-arabinose catabolic process);GO:0047002(L-arabinitol 2-dehydrogenase activity)	NA	NA	NA	hypothetical protein FGSG_03430 [Fusarium graminearum PH-1]	mRNA	75.0202	112.168	98.7679	20.3303	5.26251	22.5639	5.93804	2.56999	1.50124e-05	5.23776e-05	up	yes
FGSG_09570	XM_011329839.1	NA	NA	NA	NA	hypothetical protein FGSG_09570 [Fusarium graminearum PH-1]	mRNA	18.1381	22.8277	29.3193	2.42885	7.04131	2.48636	5.8784	2.55542	1.92433e-15	1.92047e-14	up	yes
FGSG_02221	XM_011319812.1	NA	NA	NA	NA		mRNA	3.37328	2.13851	3.41404	0.577826	0.601246	0.34099	5.87202	2.55386	4.73271e-17	5.3737e-16	up	yes
FGSG_10559	XM_011321255.1	GO:0003674(molecular_function);GO:0005575(cellular_component);GO:0008150(biological_process)	NA	NA	NA	hypothetical protein FGSG_10559 [Fusarium graminearum PH-1]	mRNA	0.499931	0.623004	0.398418	0	0.169723	0.089627	5.86602	2.55238	0.000871809	0.0022927	up	yes
FGSG_03891	XM_011323475.1	GO:0005351(carbohydrate:proton symporter activity);GO:0005355(glucose transmembrane transporter activity);GO:0005887(integral component of plasma membrane);GO:0046323(glucose import)	NA	NA	NA	hypothetical protein FGSG_03891 [Fusarium graminearum PH-1]	mRNA	0.134466	0.186376	0.203326	0.042455	0.02103	0.026849	5.80255	2.53669	3.91635e-05	0.00012824	up	yes
FGSG_10758	XM_011327345.1	NA	NA	NA	NA	hypothetical protein FGSG_10758 [Fusarium graminearum PH-1]	mRNA	535.285	700.056	609.567	137.859	50.4028	131.899	5.76244	2.52668	1.1855e-13	9.9644e-13	up	yes
FGSG_12148	XM_011320117.1	NA	NA	NA	NA	hypothetical protein FGSG_12148 [Fusarium graminearum PH-1]	mRNA	1.0935	0.966339	0.68071	0.242274	0.098274	0.13986	5.70464	2.51213	1.09942e-06	4.48216e-06	up	yes
FGSG_13376	XM_011322115.1	NA	NA	NA	NA	hypothetical protein FGSG_13376 [Fusarium graminearum PH-1]	mRNA	0.882508	1.07462	1.03625	0.227264	0.236724	0.060917	5.7027	2.51164	3.74361e-06	1.41234e-05	up	yes
FGSG_02417	XM_011320034.1	NA	NA	NA	NA	hypothetical protein FGSG_02417 [Fusarium graminearum PH-1]	mRNA	1.06127	1.05537	0.822052	0.11715	0.215951	0.183153	5.69234	2.50902	1.45342e-06	5.85164e-06	up	yes
FGSG_04417	XM_011322886.1	NA	NA	NA	NA	hypothetical protein FGSG_04417 [Fusarium graminearum PH-1]	mRNA	3.89356	4.25136	3.95765	0.653099	0.631896	0.860968	5.63969	2.49562	2.54317e-31	6.91573e-30	up	yes
FGSG_11459	XM_011327457.1	GO:0005575(cellular_component)	00220(Arginine biosynthesis);00250(Alanine, aspartate and glutamate metabolism);00270(Cysteine and methionine metabolism);00330(Arginine and proline metabolism);00350(Tyrosine metabolism);00360(Phenylalanine metabolism);00400(Phenylalanine, tyrosine and tryptophan biosynthesis);01100(Metabolic pathways);01110(Biosynthesis of secondary metabolites);01200(Carbon metabolism);01210(2-Oxocarboxylic ac…	K14454	EC:2.6.1.1	hypothetical protein FGSG_11459 [Fusarium graminearum PH-1]	mRNA	0.506101	1.64146	0.25789	0	0.387643	0.040186	5.62245	2.4912	0.0121833	0.0254726	up	yes
FGSG_12862	XM_011326376.1	GO:0005737(cytoplasm);GO:0006457(protein folding);GO:0007021(tubulin complex assembly)	NA	NA	NA	hypothetical protein FGSG_12862 [Fusarium graminearum PH-1]	mRNA	1332.2	1529.27	1439.32	268.699	204.58	292.956	5.61289	2.48874	7.82375e-37	2.63726e-35	up	yes
FGSG_12763	XM_011325848.1	NA	NA	NA	NA	hypothetical protein FGSG_12763 [Fusarium graminearum PH-1]	mRNA	8.56711	7.8833	8.45312	1.05747	2.04836	1.34956	5.58952	2.48272	5.28725e-40	2.09291e-38	up	yes
FGSG_04764	XM_011324906.1	GO:0003674(molecular_function);GO:0005575(cellular_component);GO:0008150(biological_process)	NA	NA	NA	hypothetical protein FGSG_04764 [Fusarium graminearum PH-1]	mRNA	153.535	196.273	177.788	41.7864	7.30048	45.5163	5.57694	2.47947	0.000273428	0.000785105	up	yes
FGSG_05338	XM_011325554.1	GO:0003674(molecular_function);GO:0005575(cellular_component)	NA	NA	NA	hypothetical protein FGSG_05338 [Fusarium graminearum PH-1]	mRNA	10.6986	11.9539	11.9289	2.95075	0.682798	2.61095	5.5379	2.46934	3.71172e-09	2.03924e-08	up	yes
FGSG_03700	XM_011323692.1	GO:0005506(iron ion binding);GO:0005575(cellular_component);GO:0009055(electron transfer activity);GO:0016705(oxidoreductase activity, acting on paired donors, with incorporation or reduction of molecular oxygen);GO:0020037(heme binding);GO:0055114(oxidation-reduction process);GO:1902086(fumagillin biosynthetic process)	NA	NA	NA	hypothetical protein FGSG_03700 [Fusarium graminearum PH-1]	mRNA	0.728889	1.15783	0.585221	0.159719	0.102903	0.183787	5.53738	2.4692	1.14467e-09	6.5969e-09	up	yes
FGSG_13375	XM_011322114.1	NA	NA	NA	NA	hypothetical protein FGSG_13375 [Fusarium graminearum PH-1]	mRNA	4.20613	4.51767	3.9083	0.718379	0.952935	0.615633	5.52356	2.4656	1.68352e-28	4.02056e-27	up	yes
FGSG_09552	XM_011329860.1	GO:0003674(molecular_function);GO:0005575(cellular_component);GO:0006355(regulation of transcription, DNA-templated)	NA	NA	NA	hypothetical protein FPSE_00923 [Fusarium pseudograminearum CS3096]	mRNA	7042.39	8813.13	7924.24	1762.07	803.556	1749.04	5.51138	2.46241	1.18538e-16	1.28937e-15	up	yes
FGSG_00933	XM_011318372.1	GO:0005575(cellular_component);GO:0008152(metabolic process);GO:0016758(transferase activity, transferring hexosyl groups)	NA	NA	NA	hypothetical protein FGSG_00933 [Fusarium graminearum PH-1]	mRNA	15.5622	12.0148	12.9489	2.07374	3.33964	1.97661	5.48389	2.4552	2.74862e-58	2.18271e-56	up	yes
FGSG_08318	XM_011322171.1	NA	NA	NA	NA	hypothetical protein FGSG_08318 [Fusarium graminearum PH-1]	mRNA	3.96898	3.32931	3.16144	0.645842	0.623034	0.64018	5.479	2.45391	1.86939e-43	8.64193e-42	up	yes
FGSG_00434	XM_011317799.1	GO:0005737(cytoplasm)	03018(RNA degradation)	NA	NA	hypothetical protein FGSG_00434 [Fusarium graminearum PH-1]	mRNA	291.307	316.681	299.29	43.4705	78.0813	44.3303	5.46942	2.45139	6.31389e-48	3.46301e-46	up	yes
FGSG_00602	XM_011317988.1	NA	NA	NA	NA	hypothetical protein FGSG_00602 [Fusarium graminearum PH-1]	mRNA	97.1213	95.53	90.8905	18.5841	13.8063	19.5633	5.45759	2.44826	5.00796e-39	1.90656e-37	up	yes
FGSG_03536	XM_011323871.1	GO:0003674(molecular_function);GO:0005575(cellular_component);GO:0008150(biological_process)	NA	NA	NA	hypothetical protein FGSG_03536, partial [Fusarium graminearum PH-1]	mRNA	0.282508	0.086973	0.249745	0	0.057423	0.056132	5.45309	2.44707	0.0103374	0.0220258	up	yes
FGSG_11208	XM_011326831.1	GO:0052051(interaction with host via protein secreted by type II secretion system)	NA	K18578	EC:3.2.1.155	hypothetical protein FGSG_11208 [Fusarium graminearum PH-1]	mRNA	0.911296	0.982239	1.17255	0.259038	0.116845	0.190386	5.41453	2.43684	3.43086e-13	2.78078e-12	up	yes
FGSG_07927	XM_011329464.1	GO:0000981(RNA polymerase II transcription factor activity, sequence-specific DNA binding);GO:0005634(nucleus);GO:0006355(regulation of transcription, DNA-templated);GO:0008270(zinc ion binding)	NA	NA	NA	hypothetical protein FGSG_07927 [Fusarium graminearum PH-1]	mRNA	5.29546	5.33816	5.57332	0.596409	1.87789	0.524247	5.40494	2.43428	4.09315e-13	3.29898e-12	up	yes
FGSG_12254	XM_011322838.1	NA	NA	NA	NA	hypothetical protein FGSG_12254 [Fusarium graminearum PH-1]	mRNA	3.50368	1.63901	2.02966	0.588423	0.467191	0.279578	5.37178	2.4254	2.77711e-11	1.87811e-10	up	yes
FGSG_12609	XM_011324914.1	NA	NA	NA	NA	hypothetical protein FGSG_12609 [Fusarium graminearum PH-1]	mRNA	0.976643	0.602972	1.28419	0.029825	0.395694	0.10945	5.35321	2.4204	0.00055173	0.00150413	up	yes
FGSG_03575	XM_011323829.1	GO:0003674(molecular_function);GO:0005575(cellular_component);GO:0008150(biological_process)	NA	NA	NA	hypothetical protein FGSG_03575 [Fusarium graminearum PH-1]	mRNA	17.3518	24.0931	22.838	3.68789	4.24236	4.10616	5.3407	2.41703	7.54649e-44	3.59124e-42	up	yes
FGSG_03555	XM_011323851.1	GO:0005575(cellular_component);GO:0006629(lipid metabolic process);GO:0008081(phosphoric diester hydrolase activity)	NA	NA	NA	hypothetical protein FGSG_03555 [Fusarium graminearum PH-1]	mRNA	2.18472	2.40895	2.42636	0.307766	0.657897	0.355643	5.31295	2.40951	1.0838e-21	1.72132e-20	up	yes
FGSG_07056	XM_011328451.1	NA	NA	NA	NA	hypothetical protein FGSG_07056 [Fusarium graminearum PH-1]	mRNA	1.16006	0.674649	0.583614	0.036398	0.259932	0.160679	5.29164	2.40371	7.81819e-05	0.000244146	up	yes
FGSG_10191	XM_011320837.1	GO:0003674(molecular_function);GO:0005634(nucleus);GO:0005737(cytoplasm);GO:0008150(biological_process)	NA	NA	NA	hypothetical protein FGSG_10191 [Fusarium graminearum PH-1]	mRNA	138.573	182.492	154.663	34.4796	24.1262	31.4738	5.2812	2.40087	4.87664e-30	1.24258e-28	up	yes
FGSG_09610	XM_011329796.1	GO:0003674(molecular_function);GO:0008150(biological_process)	NA	NA	NA	hypothetical protein FGSG_09610 [Fusarium graminearum PH-1]	mRNA	292.197	242.705	308.573	33.3974	95.8518	31.2991	5.25371	2.39334	8.435e-17	9.34783e-16	up	yes
FGSG_04332	XM_011322979.1	GO:0003674(molecular_function);GO:0005575(cellular_component);GO:0008150(biological_process)	NA	NA	NA	hypothetical protein FGSG_04332 [Fusarium graminearum PH-1]	mRNA	218.12	271.938	240.404	54.8713	30.8178	54.3595	5.21578	2.38288	7.13157e-21	1.07714e-19	up	yes
FGSG_03247	XM_011324202.1	GO:0004370(glycerol kinase activity);GO:0005575(cellular_component);GO:0005975(carbohydrate metabolic process);GO:0006072(glycerol-3-phosphate metabolic process);GO:0016773(phosphotransferase activity, alcohol group as acceptor)	00561(Glycerolipid metabolism);01100(Metabolic pathways)	K00864	EC:2.7.1.30	hypothetical protein FGSG_03247 [Fusarium graminearum PH-1]	mRNA	233.785	205.902	235.289	46.5107	42.0989	40.953	5.20965	2.38119	1.36069e-91	2.79569e-89	up	yes
FGSG_10480	XM_011321161.1	GO:0003674(molecular_function);GO:0005575(cellular_component);GO:0008150(biological_process)	NA	NA	NA	hypothetical protein FGSG_10480 [Fusarium graminearum PH-1]	mRNA	1.38073	1.10841	1.03727	0.113042	0.56501	0	5.2008	2.37873	0.00374782	0.00877723	up	yes
FGSG_07152	XM_011328564.1	GO:0003674(molecular_function);GO:0005575(cellular_component);GO:0008150(biological_process)	NA	NA	NA	hypothetical protein FGSG_07152 [Fusarium graminearum PH-1]	mRNA	468.964	411.505	454.565	60.0664	138.074	58.7342	5.19722	2.37774	6.74016e-26	1.42092e-24	up	yes
FGSG_12008	XM_011319297.1	NA	NA	NA	NA	hypothetical protein FGSG_12008 [Fusarium graminearum PH-1]	mRNA	0.482368	0.521935	0.548843	0.089952	0.066557	0.142769	5.18964	2.37564	3.54663e-06	1.34233e-05	up	yes
FGSG_03408	XM_011324012.1	GO:0005575(cellular_component);GO:0016491(oxidoreductase activity)	NA	NA	NA	hypothetical protein FGSG_03408 [Fusarium graminearum PH-1]	mRNA	25.7587	35.7858	27.0944	7.49915	3.18983	6.40847	5.18433	2.37416	4.75676e-14	4.14066e-13	up	yes
FGSG_09463	XM_011329960.1	GO:0003674(molecular_function);GO:0006950(response to stress);GO:0016021(integral component of membrane)	NA	NA	NA	hypothetical protein FGSG_09463 [Fusarium graminearum PH-1]	mRNA	1.53359	1.01131	1.97371	0.373682	0.282773	0.215365	5.18296	2.37378	2.59729e-11	1.76294e-10	up	yes
FGSG_12918	XM_011327725.1	GO:0003674(molecular_function);GO:0005575(cellular_component);GO:0016998(cell wall macromolecule catabolic process)	NA	NA	NA	hypothetical protein FGSG_12918 [Fusarium graminearum PH-1]	mRNA	0.400522	0.540108	0.381183	0.11724	0.083645	0.05451	5.17556	2.37172	2.39824e-08	1.19579e-07	up	yes
FGSG_03749	XM_011323639.1	GO:0003674(molecular_function);GO:0005575(cellular_component);GO:0043200(response to amino acid)	NA	NA	NA	hypothetical protein FGSG_03749 [Fusarium graminearum PH-1]	mRNA	76.7764	71.3651	67.5559	2.5387	36.7865	2.50536	5.15645	2.36638	0.00807843	0.017595	up	yes
FGSG_03629	XM_011323769.1	GO:0005576(extracellular region);GO:0045493(xylan catabolic process);GO:0046559(alpha-glucuronidase activity)	NA	K01235	EC:3.2.1.139	alpha-glucuronidase precursor [Fusarium graminearum PH-1]	mRNA	4.03457	3.1255	3.68521	0.548338	1.07111	0.490592	5.13984	2.36172	5.50651e-28	1.2889e-26	up	yes
FGSG_04362	XM_011322943.1	GO:0003674(molecular_function);GO:0005575(cellular_component)	NA	NA	NA	hypothetical protein FGSG_04362 [Fusarium graminearum PH-1]	mRNA	633.955	831.412	735.044	158.774	111.154	160.591	5.11106	2.35362	1.67764e-27	3.82986e-26	up	yes
FGSG_00282	XM_011317626.1	NA	NA	NA	NA	hypothetical protein FGSG_00282 [Fusarium graminearum PH-1]	mRNA	14.6028	16.1369	15.4214	3.24761	3.92583	1.87276	5.10281	2.35129	5.04744e-28	1.18574e-26	up	yes
FGSG_04709	XM_011324840.1	GO:0003674(molecular_function);GO:0016021(integral component of membrane);GO:0055085(transmembrane transport)	NA	NA	NA	hypothetical protein FGSG_04709 [Fusarium graminearum PH-1]	mRNA	1.17713	1.54347	1.16515	0.039268	0.650314	0.076222	5.07407	2.34314	0.000279841	0.000801741	up	yes
FGSG_12057	XM_011319571.1	NA	NA	NA	NA	hypothetical protein FGSG_12057 [Fusarium graminearum PH-1]	mRNA	33.3685	41.3667	39.1112	6.74756	9.1067	6.59785	5.07064	2.34217	1.32335e-60	1.14196e-58	up	yes
FGSG_08359	XM_011322119.1	GO:0003674(molecular_function);GO:0005575(cellular_component);GO:0008150(biological_process)	NA	NA	NA	hypothetical protein FG05_08359, partial [Fusarium graminearum]	mRNA	6599.4	7795.83	7135.3	1661.31	1004.17	1647.2	4.99238	2.31973	3.035e-23	5.35218e-22	up	yes
FGSG_02488	XM_011320114.1	GO:0004672(protein kinase activity);GO:0005524(ATP binding);GO:0005575(cellular_component);GO:0006468(protein phosphorylation);GO:0016772(transferase activity, transferring phosphorus-containing groups)	NA	K08832	EC:2.7.11.1	hypothetical protein FGSG_02488 [Fusarium graminearum PH-1]	mRNA	17.5036	12.8186	14.9314	2.86712	3.26894	2.99337	4.95688	2.30943	1.3822e-90	2.71079e-88	up	yes
FGSG_07188	XM_011328608.1	GO:0005575(cellular_component);GO:0008150(biological_process)	NA	NA	NA	hypothetical protein FGSG_07188 [Fusarium graminearum PH-1]	mRNA	19.3071	19.574	24.4572	3.58338	5.17599	4.12121	4.91736	2.29788	3.65572e-60	3.09279e-58	up	yes
FGSG_12233	XM_011322727.1	GO:0003674(molecular_function);GO:0005575(cellular_component)	NA	NA	NA	hypothetical protein FGSG_12233 [Fusarium graminearum PH-1]	mRNA	28.2078	29.1422	30.8818	6.6282	5.84821	5.46767	4.91705	2.29779	2.96888e-46	1.53717e-44	up	yes
FGSG_01523	XM_011319030.1	GO:0005575(cellular_component);GO:0008150(biological_process)	00040(Pentose and glucuronate interconversions);01100(Metabolic pathways)	K17743	EC:1.1.1.307	NAD(P)H-dependent D-xylose reductase [Fusarium graminearum PH-1]	mRNA	260.839	281.949	255.797	51.727	59.9058	50.9322	4.91241	2.29643	9.8564e-110	3.54392e-107	up	yes
FGSG_12851	XM_011326307.1	GO:0000256(allantoin catabolic process)	00230(Purine metabolism);01100(Metabolic pathways)	K01477	EC:3.5.3.4	allantoicase [Fusarium graminearum PH-1]	mRNA	1070.37	1217.44	1162.79	255.824	190.18	256.961	4.90864	2.29532	1.89303e-34	5.83413e-33	up	yes
FGSG_07960	XM_011329504.1	GO:0003674(molecular_function);GO:0008150(biological_process)	NA	NA	NA	hypothetical protein FGSG_07960 [Fusarium graminearum PH-1]	mRNA	123.728	150.104	135.586	32.2139	20.1122	31.1865	4.90246	2.29351	5.24071e-24	9.7186e-23	up	yes
FGSG_20011	XR_893006.1	NA	03008(Ribosome biogenesis in eukaryotes);03010(Ribosome)	NA	NA	hypothetical protein FGSG_04381 [Fusarium graminearum PH-1]	rRNA	21.5919	14.9683	14.7301	4.35468	1.86365	4.2819	4.88468	2.28826	5.06688e-10	3.02378e-09	up	yes
FGSG_04897	XM_011325064.1	NA	NA	NA	NA	hypothetical protein FGSG_04897 [Fusarium graminearum PH-1]	mRNA	6.70549	8.1786	8.67338	1.32062	2.01496	1.50713	4.86452	2.2823	2.04069e-35	6.58547e-34	up	yes
FGSG_06444	XM_011327740.1	GO:0005575(cellular_component);GO:0016106(sesquiterpenoid biosynthetic process);GO:0045482(trichodiene synthase activity)	NA	NA	NA	hypothetical protein FGSG_06444 [Fusarium graminearum PH-1]	mRNA	0.471107	0.300193	0.269161	0.090681	0	0.123416	4.85976	2.28089	0.00867007	0.0187668	up	yes
FGSG_12111	XM_011319867.1	NA	NA	NA	NA	hypothetical protein FGSG_12111 [Fusarium graminearum PH-1]	mRNA	3.33064	3.7382	3.36623	0.493097	0.71978	0.939586	4.84797	2.27738	2.17297e-15	2.15697e-14	up	yes
FGSG_08089	XM_011322429.1	NA	NA	NA	NA	hypothetical protein FGSG_08089 [Fusarium graminearum PH-1]	mRNA	5.63405	3.70675	9.5625	0.691029	2.60244	0.613527	4.83832	2.27451	1.0219e-07	4.70894e-07	up	yes
FGSG_05294	XM_011325504.1	GO:0003674(molecular_function);GO:0005575(cellular_component)	NA	NA	NA	hypothetical protein FGSG_05294 [Fusarium graminearum PH-1]	mRNA	43.1432	59.2712	58.631	14.3693	2.66147	16.2718	4.83582	2.27376	0.000683707	0.00183418	up	yes
FGSG_11925	XM_011318777.1	GO:0019413(acetate biosynthetic process)	00430(Taurine and hypotaurine metabolism);00620(Pyruvate metabolism);00640(Propanoate metabolism);00680(Methane metabolism);01100(Metabolic pathways);01200(Carbon metabolism)	K00925	EC:2.7.2.1	hypothetical protein FGSG_11925 [Fusarium graminearum PH-1]	mRNA	1175.57	1408.51	1309.06	316.839	164.88	325.13	4.82512	2.27056	2.67659e-17	3.09614e-16	up	yes
FGSG_03987	XM_011323370.1	GO:0005385(zinc ion transmembrane transporter activity);GO:0005886(plasma membrane);GO:0071577(zinc II ion transmembrane transport)	NA	NA	NA	hypothetical protein FGSG_03987 [Fusarium graminearum PH-1]	mRNA	6.04708	7.21429	5.7013	1.24411	1.78418	0.905106	4.82094	2.26932	2.20443e-27	4.99723e-26	up	yes
FGSG_06751	XM_011328093.1	GO:0003867(4-aminobutyrate transaminase activity);GO:0005739(mitochondrion);GO:0005829(cytosol);GO:0006536(glutamate metabolic process);GO:0009450(gamma-aminobutyric acid catabolic process);GO:0030170(pyridoxal phosphate binding);GO:0043605(cellular amide catabolic process);GO:0097311(biofilm matrix)	00250(Alanine, aspartate and glutamate metabolism);00280(Valine, leucine and isoleucine degradation);00410(beta-Alanine metabolism);00640(Propanoate metabolism);00650(Butanoate metabolism);01100(Metabolic pathways)	K13524	EC:2.6.1.19;EC:2.6.1.22	4-aminobutyrate aminotransferase [Fusarium graminearum PH-1]	mRNA	36.1931	18.3012	21.8676	3.98417	8.28453	3.59453	4.81377	2.26717	1.63381e-18	2.08561e-17	up	yes
FGSG_02004	XM_011319568.1	GO:0005737(cytoplasm)	NA	NA	NA	hypothetical protein FGSG_02004 [Fusarium graminearum PH-1]	mRNA	762.306	916.298	845.07	210.731	98.248	216.279	4.80464	2.26443	6.3656e-15	6.02753e-14	up	yes
FGSG_09373	XM_011330070.1	GO:0000104(succinate dehydrogenase activity);GO:0005739(mitochondrion);GO:0005829(cytosol);GO:0005840(ribosome);GO:0005886(plasma membrane);GO:0016156(fumarate reductase (NADH) activity);GO:0055114(oxidation-reduction process);GO:0071454(cellular response to anoxia)	NA	NA	NA	hypothetical protein FGSG_09373 [Fusarium graminearum PH-1]	mRNA	2061.9	2506.81	2212.84	584.333	240.067	596.578	4.77246	2.25473	8.16266e-13	6.37259e-12	up	yes
FGSG_13232	XM_011329374.1	GO:0005215(transporter activity);GO:0016020(membrane);GO:0016021(integral component of membrane);GO:0022857(transmembrane transporter activity);GO:0055085(transmembrane transport)	NA	NA	NA	hypothetical protein FGSG_13232 [Fusarium graminearum PH-1]	mRNA	0.567103	0.397339	0.286759	0.055523	0.207164	0	4.76309	2.2519	0.00525752	0.011948	up	yes
FGSG_00069	XM_011317363.1	GO:0000981(RNA polymerase II transcription factor activity, sequence-specific DNA binding);GO:0005634(nucleus);GO:0005982(starch metabolic process);GO:0006351(transcription, DNA-templated);GO:0006355(regulation of transcription, DNA-templated);GO:0008270(zinc ion binding);GO:0034637(cellular carbohydrate biosynthetic process);GO:0043565(sequence-specific DNA binding);GO:0044212(transcription regu…	NA	NA	NA	hypothetical protein FGSG_00069 [Fusarium graminearum PH-1]	mRNA	20.1008	20.8134	20.4478	4.32164	4.13161	4.45731	4.75285	2.24879	2.36327e-66	2.33513e-64	up	yes
FGSG_02908	XM_011324591.1	GO:0005506(iron ion binding);GO:0005575(cellular_component);GO:0006725(cellular aromatic compound metabolic process);GO:0016491(oxidoreductase activity);GO:0016708(oxidoreductase activity, acting on paired donors, with incorporation or reduction of molecular oxygen, NAD(P)H as one donor, and incorporation of two atoms of oxygen into one donor);GO:0019439(aromatic compound catabolic process);GO:00…	NA	NA	NA	hypothetical protein FGSG_02908 [Fusarium graminearum PH-1]	mRNA	20.5728	21.2555	18.7864	5.58086	2.49413	4.68785	4.74931	2.24772	2.13474e-15	2.12065e-14	up	yes
FGSG_01621	XM_011319144.1	GO:0005575(cellular_component);GO:0008810(cellulase activity);GO:2000899(xyloglucan catabolic process)	00500(Starch and sucrose metabolism);01100(Metabolic pathways)	K01179	EC:3.2.1.4	endoglucanase 3 precursor [Fusarium graminearum PH-1]	mRNA	8.32941	8.72186	7.0664	1.88163	1.5981	1.61559	4.73329	2.24284	8.04027e-37	2.7032e-35	up	yes
FGSG_13223	XM_011329317.1	GO:0005576(extracellular region);GO:0005622(intracellular);GO:0008150(biological_process);GO:0043295(glutathione binding)	NA	NA	NA	hypothetical protein FGSG_13223 [Fusarium graminearum PH-1]	mRNA	1.11565	1.22336	1.98541	0.269333	0.415936	0.228532	4.73234	2.24255	2.08029e-09	1.17218e-08	up	yes
FGSG_01284	XM_011318763.1	GO:0004497(monooxygenase activity);GO:0005506(iron ion binding);GO:0016020(membrane);GO:0016491(oxidoreductase activity);GO:0016712(oxidoreductase activity, acting on paired donors, with incorporation or reduction of molecular oxygen, reduced flavin or flavoprotein as one donor, and incorporation of one atom of oxygen);GO:0020037(heme binding);GO:0046872(metal ion binding)	NA	NA	NA	hypothetical protein FGSG_01284 [Fusarium graminearum PH-1]	mRNA	4.89462	4.64748	3.54768	0.951693	0.94635	0.873083	4.72363	2.2399	1.95871e-37	6.87088e-36	up	yes
FGSG_04348	XM_011322960.1	NA	NA	NA	NA	hypothetical protein FGSG_04348 [Fusarium graminearum PH-1]	mRNA	0.361098	0.296928	0.289264	0.058425	0.031053	0.111233	4.71967	2.23869	0.0011593	0.00297738	up	yes
FGSG_07211	XM_011328636.1	NA	NA	NA	NA	hypothetical protein FPSE_03169 [Fusarium pseudograminearum CS3096]	mRNA	18.3812	13.99	14.0585	2.87191	3.21885	3.76392	4.71144	2.23617	2.34568e-42	1.02231e-40	up	yes
FGSG_03747	XM_011323642.1	GO:0003824(catalytic activity);GO:0005575(cellular_component);GO:0006696(ergosterol biosynthetic process);GO:0010106(cellular response to iron ion starvation);GO:0019184(nonribosomal peptide biosynthetic process);GO:0019748(secondary metabolic process);GO:0031177(phosphopantetheine binding);GO:0044550(secondary metabolite biosynthetic process);GO:1900551(N',N'',N'''-triacetylfusarinine C biosynth…	NA	NA	NA	hypothetical protein FGSG_03747 [Fusarium graminearum PH-1]	mRNA	2.96969	3.37282	3.12562	0.45011	1.07668	0.486245	4.7034	2.2337	6.49708e-21	9.84757e-20	up	yes
FGSG_10050	XM_011320676.1	GO:0003674(molecular_function);GO:0005575(cellular_component);GO:0008150(biological_process)	NA	NA	NA	hypothetical protein FGSG_10050 [Fusarium graminearum PH-1]	mRNA	1016.71	1041.98	1097.93	205.35	247.082	218.752	4.70307	2.2336	2.53395e-125	1.21479e-122	up	yes
FGSG_06055	XM_011326374.1	GO:0003824(catalytic activity);GO:0004619(phosphoglycerate mutase activity);GO:0005622(intracellular);GO:0005737(cytoplasm);GO:0006007(glucose catabolic process);GO:0008152(metabolic process);GO:0030145(manganese ion binding);GO:0046872(metal ion binding)	00010(Glycolysis / Gluconeogenesis);00260(Glycine, serine and threonine metabolism);00680(Methane metabolism);01100(Metabolic pathways);01110(Biosynthesis of secondary metabolites);01200(Carbon metabolism);01230(Biosynthesis of amino acids)	K15633	EC:5.4.2.12	unnamed protein product [Fusarium graminearum]	mRNA	998.321	1103.4	1045.4	234.115	208.552	227.538	4.69575	2.23136	5.26361e-56	3.89327e-54	up	yes
FGSG_08499	XM_011321960.1	GO:0005575(cellular_component);GO:0009405(pathogenesis)	NA	NA	NA	hypothetical protein FGSG_08499 [Fusarium graminearum PH-1]	mRNA	291.803	349.112	309.197	65.7908	71.752	64.8293	4.69488	2.23109	2.62377e-69	2.78377e-67	up	yes
FGSG_04456	XM_011322842.1	GO:0003674(molecular_function);GO:0005575(cellular_component)	NA	K22248	EC:2.4.1.231	hypothetical protein FGSG_04456 [Fusarium graminearum PH-1]	mRNA	750.349	923.727	836.875	189.189	153.376	196.203	4.66055	2.2205	1.61455e-34	4.99971e-33	up	yes
FGSG_04094	XM_011323244.1	NA	NA	NA	NA	hypothetical protein FGSG_04094 [Fusarium graminearum PH-1]	mRNA	3.22311	3.26398	3.19985	0.57414	0.642117	0.862465	4.66004	2.22034	4.38699e-27	9.80747e-26	up	yes
FGSG_07744	XM_011329253.1	GO:0016020(membrane);GO:0046873(metal ion transmembrane transporter activity);GO:0098655(cation transmembrane transport)	NA	NA	NA	hypothetical protein FGSG_07744 [Fusarium graminearum PH-1]	mRNA	0.435548	0.326347	0.514119	0.024661	0.139343	0.109898	4.65865	2.21991	1.60965e-05	5.59187e-05	up	yes
FGSG_13583	XM_011329991.1	NA	NA	NA	NA	hypothetical protein FGSG_13583 [Fusarium graminearum PH-1]	mRNA	0.091371	0.061368	0.12397	0	0.040936	0.018566	4.65042	2.21736	0.00575921	0.0129873	up	yes
FGSG_11227	XM_011326806.1	GO:0003674(molecular_function);GO:0005575(cellular_component);GO:0008150(biological_process)	NA	NA	NA	hypothetical protein FGSG_11227 [Fusarium graminearum PH-1]	mRNA	1.02129	0.951432	0.849481	0.146376	0.309627	0.150875	4.65036	2.21734	2.10276e-13	1.73695e-12	up	yes
FGSG_05096	XM_011325288.1	GO:0005381(iron ion transmembrane transporter activity);GO:0016021(integral component of membrane);GO:0034755(iron ion transmembrane transport)	NA	NA	NA	hypothetical protein FGSG_05096 [Fusarium graminearum PH-1]	mRNA	77.0297	75.4668	75.7247	15.0531	19.5796	14.6933	4.6268	2.21001	1.85485e-136	1.20046e-133	up	yes
FGSG_06163	XM_011326496.1	GO:0005575(cellular_component);GO:0008150(biological_process)	NA	NA	NA	hypothetical protein FGSG_06163 [Fusarium graminearum PH-1]	mRNA	653.751	759.322	700.449	171.188	113.826	172.011	4.62452	2.2093	2.10839e-25	4.26422e-24	up	yes
FGSG_10212	XM_011320857.1	GO:0003674(molecular_function);GO:0005575(cellular_component);GO:0009405(pathogenesis);GO:0052051(interaction with host via protein secreted by type II secretion system)	NA	NA	NA	hypothetical protein FGSG_10212 [Fusarium graminearum PH-1]	mRNA	100.756	61.4033	139.358	9.79323	46.4971	8.99708	4.61831	2.20737	0.000222765	0.000650014	up	yes
FGSG_06509	XM_011327817.1	GO:0003674(molecular_function);GO:0005886(plasma membrane);GO:0008150(biological_process)	NA	NA	NA	PNS1 protein [Fusarium graminearum PH-1]	mRNA	598.431	679.997	620.974	121.25	163.145	126.992	4.61708	2.20698	1.09054e-79	1.64139e-77	up	yes
FGSG_00067	XM_011317361.1	GO:0016020(membrane);GO:0016021(integral component of membrane);GO:0022857(transmembrane transporter activity);GO:0055085(transmembrane transport)	NA	NA	NA	hypothetical protein FGSG_00067 [Fusarium graminearum PH-1]	mRNA	8.72971	11.3879	8.75896	2.19972	1.93107	2.12611	4.61516	2.20638	2.35325e-31	6.41272e-30	up	yes
FGSG_07836	XM_011329359.1	GO:0003674(molecular_function);GO:0005575(cellular_component);GO:0008150(biological_process)	NA	NA	NA	hypothetical protein FGSG_07836 [Fusarium graminearum PH-1]	mRNA	81.9716	35.0836	36.487	11.0853	5.02217	17.3081	4.59493	2.20004	5.08694e-08	2.44506e-07	up	yes
FGSG_07672	XM_011329162.1	GO:0003674(molecular_function);GO:0005575(cellular_component);GO:0008150(biological_process)	NA	NA	NA	hypothetical protein FGSG_07672 [Fusarium graminearum PH-1]	mRNA	282.744	306.484	300.239	69.4034	54.9902	69.501	4.58737	2.19767	3.47373e-39	1.33424e-37	up	yes
FGSG_12142	XM_011320088.1	GO:0004175(endopeptidase activity);GO:0006508(proteolysis);GO:0008240(tripeptidyl-peptidase activity)	NA	K01279	EC:3.4.14.9	hypothetical protein FGSG_12142 [Fusarium graminearum PH-1]	mRNA	1.19073	1.9281	1.34175	0.268731	0.467531	0.236383	4.58602	2.19724	9.69739e-14	8.20948e-13	up	yes
FGSG_03064	XM_011324414.1	NA	NA	NA	NA	hypothetical protein FGSG_03064 [Fusarium graminearum PH-1]	mRNA	3.59887	2.40937	2.40932	0.520887	0.953547	0.361411	4.58511	2.19696	7.27677e-14	6.22953e-13	up	yes
FGSG_10563	XM_011321259.1	GO:0003674(molecular_function);GO:0005575(cellular_component);GO:0016998(cell wall macromolecule catabolic process)	NA	NA	NA	hypothetical protein FGSG_10563 [Fusarium graminearum PH-1]	mRNA	1.7017	1.58492	2.00271	0.37603	0.497893	0.281313	4.57857	2.1949	9.02285e-20	1.25448e-18	up	yes
FGSG_20557	unassigned_transcript_58	NA	NA	NA	NA		tRNA	1.66219	2.68334	2.87146	0.520766	0.202413	0.854416	4.57468	2.19367	0.00167839	0.00418434	up	yes
FGSG_01972	XM_011319532.1	GO:0005506(iron ion binding)	00071(Fatty acid degradation);00380(Tryptophan metabolism)	K14338	EC:1.14.14.1;EC:1.6.2.4	hypothetical protein FGSG_01972 [Fusarium graminearum PH-1]	mRNA	76.4311	73.9218	74.663	12.7081	24.7365	11.8203	4.56747	2.19139	6.61193e-31	1.74663e-29	up	yes
FGSG_10606	XM_011321308.1	GO:0005575(cellular_component)	NA	K00428	EC:1.11.1.5	cytochrome c peroxidase [Fusarium graminearum PH-1]	mRNA	0.369085	0.311619	0.093942	0.040315	0.129295	0	4.56722	2.19132	0.0141609	0.0291924	up	yes
FGSG_13335	XM_011321845.1	NA	NA	NA	NA	LOW QUALITY PROTEIN: hypothetical protein FGSG_13335 [Fusarium graminearum PH-1]	mRNA	0.132753	0.187306	0.19076	0.067471	0.045105	0	4.53755	2.18191	0.0203047	0.0403849	up	yes
FGSG_11762	XM_011317769.1	NA	NA	NA	NA	hypothetical protein FGSG_11762 [Fusarium graminearum PH-1]	mRNA	3.35503	3.44129	2.87162	0.605631	0.99784	0.539161	4.51218	2.17382	4.05727e-27	9.08604e-26	up	yes
FGSG_11775	XM_011317889.1	NA	NA	NA	NA	hypothetical protein FGSG_11775 [Fusarium graminearum PH-1]	mRNA	0.293538	0.348449	0.311349	0.098477	0.113038	0	4.50718	2.17222	0.0225727	0.0444247	up	yes
FGSG_09596	XM_011329812.1	NA	NA	NA	NA	hypothetical protein FGSG_09596 [Fusarium graminearum PH-1]	mRNA	23.3635	23.4469	29.9776	6.24319	5.00631	5.84212	4.49273	2.16759	4.76139e-32	1.32256e-30	up	yes
FGSG_06629	XM_011327948.1	NA	NA	NA	NA	hypothetical protein FGSG_06629 [Fusarium graminearum PH-1]	mRNA	1.95665	1.21987	2.42765	0.296626	0.633974	0.321676	4.47519	2.16195	1.41481e-09	8.07818e-09	up	yes
FGSG_08215	XM_011322290.1	GO:0003674(molecular_function);GO:0005575(cellular_component);GO:0008150(biological_process)	NA	NA	NA	hypothetical protein FGSG_08215 [Fusarium graminearum PH-1]	mRNA	0.763866	0.954192	0.906564	0.148207	0.248754	0.190832	4.46521	2.15873	1.43731e-19	1.97501e-18	up	yes
FGSG_20737	unassigned_transcript_294	NA	NA	NA	NA		tRNA	2.80529	3.49314	2.43426	0.773216	0.345023	0.839426	4.46077	2.15729	0.000376629	0.00105613	up	yes
FGSG_04361	XM_011322944.1	GO:0003674(molecular_function);GO:0005575(cellular_component)	NA	NA	NA	hypothetical protein FGSG_04361 [Fusarium graminearum PH-1]	mRNA	35.8157	40.714	38.3541	7.68151	10.314	7.79529	4.45445	2.15525	1.38911e-74	1.79807e-72	up	yes
FGSG_03355	XM_011324074.1	GO:0003959(NADPH dehydrogenase activity);GO:0005622(intracellular);GO:0055114(oxidation-reduction process)	NA	K00354	EC:1.6.99.1	hypothetical protein FGSG_03355 [Fusarium graminearum PH-1]	mRNA	18.5691	18.7111	17.8463	3.36497	5.08002	3.94847	4.44803	2.15317	4.93186e-68	5.10704e-66	up	yes
FGSG_01764	XM_011319299.1	GO:0003674(molecular_function);GO:0005575(cellular_component);GO:0008150(biological_process)	NA	NA	NA	hypothetical protein FGSG_01764 [Fusarium graminearum PH-1]	mRNA	5.07655	4.04949	4.64576	1.02465	1.18785	0.896476	4.4297	2.14721	2.31557e-26	4.99547e-25	up	yes
FGSG_13393	XM_011322169.1	GO:0004467(long-chain fatty acid-CoA ligase activity);GO:0006631(fatty acid metabolic process)	NA	NA	NA	hypothetical protein FGSG_13393 [Fusarium graminearum PH-1]	mRNA	46.3443	39.709	45.9348	10.4225	10.5252	8.9249	4.41835	2.14351	5.78966e-92	1.22855e-89	up	yes
FGSG_03779	XM_011323606.1	GO:0005575(cellular_component)	00030(Pentose phosphate pathway);01100(Metabolic pathways);01110(Biosynthesis of secondary metabolites);01200(Carbon metabolism)	K00851	EC:2.7.1.12	hypothetical protein FGSG_03779 [Fusarium graminearum PH-1]	mRNA	77.0516	63.9615	71.1091	13.0022	21.7862	13.7902	4.36658	2.1265	2.52029e-55	1.83274e-53	up	yes
FGSG_08809	XM_011321609.1	GO:0005506(iron ion binding);GO:0005575(cellular_component);GO:0008202(steroid metabolic process);GO:0009055(electron transfer activity);GO:0016491(oxidoreductase activity);GO:0016705(oxidoreductase activity, acting on paired donors, with incorporation or reduction of molecular oxygen);GO:0020037(heme binding);GO:0055114(oxidation-reduction process)	NA	NA	NA	hypothetical protein FGSG_08809 [Fusarium graminearum PH-1]	mRNA	33.1621	39.389	39.7333	8.99766	8.08069	8.7132	4.35354	2.12219	1.04372e-42	4.61088e-41	up	yes
FGSG_07451	XM_011328921.1	GO:0003674(molecular_function);GO:0005575(cellular_component);GO:0008150(biological_process)	NA	K19219	EC:1.14.11.63	hypothetical protein FGSG_07451 [Fusarium graminearum PH-1]	mRNA	24.9553	20.8799	22.496	4.35982	6.97964	4.39793	4.34196	2.11835	1.87089e-56	1.40795e-54	up	yes
FGSG_11026	XM_011327035.1	GO:0003824(catalytic activity);GO:0005829(cytosol);GO:0006880(intracellular sequestering of iron ion);GO:0010106(cellular response to iron ion starvation);GO:0019184(nonribosomal peptide biosynthetic process);GO:0019748(secondary metabolic process);GO:0031171(ferricrocin biosynthetic process);GO:0031177(phosphopantetheine binding);GO:0033212(iron assimilation);GO:0034599(cellular response to oxid…	NA	NA	NA	hypothetical protein FGSG_11026 [Fusarium graminearum PH-1]	mRNA	0.020382	0.035412	0.014162	0.002854	0.003034	0.010369	4.30313	2.10539	0.00180546	0.00447098	up	yes
FGSG_05850	XM_011326149.1	GO:0003674(molecular_function);GO:0005575(cellular_component);GO:0008150(biological_process)	NA	NA	NA	hypothetical protein FGSG_05850 [Fusarium graminearum PH-1]	mRNA	0.157161	0.233138	0.25287	0	0.067822	0.081728	4.3007	2.10457	0.0124322	0.0259468	up	yes
FGSG_08630	XM_011321812.1	NA	NA	NA	NA	hypothetical protein FGSG_08630 [Fusarium graminearum PH-1]	mRNA	99.0167	91.8954	99.9265	16.3388	34.864	16.4235	4.30068	2.10456	2.20421e-25	4.45106e-24	up	yes
FGSG_05820	XM_011326111.1	GO:0003674(molecular_function);GO:0005575(cellular_component);GO:0008150(biological_process)	NA	NA	NA	hypothetical protein FGSG_05820 [Fusarium graminearum PH-1]	mRNA	181.766	158.637	174.816	36.0633	49.8091	34.0766	4.29531	2.10276	2.75699e-105	8.2992e-103	up	yes
FGSG_06480	XM_011327781.1	GO:0000257(nitrilase activity);GO:0005575(cellular_component);GO:0019500(cyanide catabolic process)	00380(Tryptophan metabolism);00460(Cyanoamino acid metabolism);00910(Nitrogen metabolism);01100(Metabolic pathways)	K01501	EC:3.5.5.1	Nitrilase [Fusarium culmorum]	mRNA	3467.4	3614.84	3353.71	886.527	765.011	782.914	4.28677	2.09989	1.62383e-54	1.14233e-52	up	yes
FGSG_20022	XR_893017.1	NA	03008(Ribosome biogenesis in eukaryotes);03010(Ribosome)	NA	NA	hypothetical protein FIE12Z_6476 [Fusarium sp. FIESC_12]	rRNA	5.68717	4.7616	6.81224	0.497374	2.35845	1.17114	4.28636	2.09975	5.53739e-06	2.04438e-05	up	yes
FGSG_11254	XM_011327695.1	GO:0005575(cellular_component)	NA	NA	NA	hypothetical protein FGSG_11254 [Fusarium graminearum PH-1]	mRNA	0.076941	0.10144	0.058861	0.000974	0.008995	0.045444	4.28134	2.09806	0.0217634	0.0429888	up	yes
FGSG_02693	XM_011320342.1	NA	NA	NA	NA	hypothetical protein FGSG_02693 [Fusarium graminearum PH-1]	mRNA	59.8089	75.5807	74.7775	15.8334	16.2093	17.1301	4.27405	2.0956	1.21522e-40	4.97777e-39	up	yes
FGSG_03803	XM_011323582.1	GO:0000030(mannosyltransferase activity);GO:0000329(fungal-type vacuole membrane);GO:0006687(glycosphingolipid metabolic process);GO:0032588(trans-Golgi network membrane);GO:0033106(cis-Golgi network membrane);GO:0051999(mannosyl-inositol phosphorylceramide biosynthetic process)	NA	K22721	EC:2.4.1.370	hypothetical protein FGSG_03803 [Fusarium graminearum PH-1]	mRNA	646.363	730.98	671.507	135.1	205.081	140.214	4.26493	2.09252	2.38833e-56	1.78697e-54	up	yes
FGSG_12698	XM_011325389.1	NA	NA	NA	NA	hypothetical protein FGSG_12698 [Fusarium graminearum PH-1]	mRNA	1.75588	0.967809	1.28443	0.470048	0.327658	0.145064	4.25143	2.08795	3.11439e-05	0.000103419	up	yes
FGSG_04758	XM_011324898.1	GO:0004190(aspartic-type endopeptidase activity);GO:0006508(proteolysis);GO:0030163(protein catabolic process)	NA	NA	NA	hypothetical protein FGSG_04758 [Fusarium graminearum PH-1]	mRNA	4.95371	4.13258	6.08052	0.936016	1.99199	0.647476	4.2419	2.08471	8.26741e-13	6.4427e-12	up	yes
FGSG_11629	XM_011321492.1	GO:0006190(inosine salvage);GO:0050483(IMP 5'-nucleotidase activity);GO:0071590(nicotinamide riboside biosynthetic process);GO:0071592(nicotinic acid riboside biosynthetic process)	00230(Purine metabolism);00760(Nicotinate and nicotinamide metabolism);01100(Metabolic pathways)	K18550	EC:3.1.3.99	IMP-specific 5'-nucleotidase 1 [Fusarium graminearum PH-1]	mRNA	246.326	322.577	266.273	76.4324	44.0462	76.577	4.23827	2.08348	7.70999e-17	8.56636e-16	up	yes
FGSG_08584	XM_011321864.1	NA	NA	NA	NA	hypothetical protein FGSG_08584 [Fusarium graminearum PH-1]	mRNA	1.07674	1.81531	1.87874	0.179837	0.696288	0.251796	4.22972	2.08056	6.81999e-06	2.48881e-05	up	yes
FGSG_00469	XM_011317837.1	GO:0004674(protein serine/threonine kinase activity);GO:0005634(nucleus);GO:0005737(cytoplasm);GO:0035556(intracellular signal transduction)	NA	K22008	EC:2.7.11.1	serine/threonine-protein kinase psk1 [Fusarium graminearum PH-1]	mRNA	123.205	119.098	124.547	21.1965	42.019	23.5559	4.22777	2.0799	1.56325e-33	4.68397e-32	up	yes
FGSG_03248	XM_011324201.1	GO:0005887(integral component of plasma membrane);GO:0009992(cellular water homeostasis);GO:0015250(water channel activity);GO:0015254(glycerol channel activity);GO:0034220(ion transmembrane transport)	NA	NA	NA	hypothetical protein FGSG_03248 [Fusarium graminearum PH-1]	mRNA	116.931	111.63	117.146	25.7304	34.7854	21.266	4.22719	2.0797	1.24061e-64	1.17215e-62	up	yes
FGSG_11926	XM_011318778.1	GO:0006113(fermentation);GO:0008776(acetate kinase activity)	NA	NA	NA	hypothetical protein FGSG_11926 [Fusarium graminearum PH-1]	mRNA	975.778	1129.17	1056.98	292	159.002	298.304	4.21981	2.07718	2.26132e-16	2.42507e-15	up	yes
FGSG_12020	XM_011319384.1	NA	NA	NA	NA	hypothetical protein FGSG_12020 [Fusarium graminearum PH-1]	mRNA	11.8051	10.9293	8.7934	2.45644	2.05586	3.00121	4.19615	2.06907	4.65817e-22	7.56528e-21	up	yes
FGSG_01734	XM_011319267.1	GO:0005215(transporter activity);GO:0005737(cytoplasm);GO:0016020(membrane);GO:0016021(integral component of membrane);GO:0022857(transmembrane transporter activity);GO:0055085(transmembrane transport);GO:0071333(cellular response to glucose stimulus)	NA	NA	NA	hypothetical protein FGSG_01734 [Fusarium graminearum PH-1]	mRNA	1.90135	2.05332	1.81043	0.519006	0.505011	0.353437	4.18533	2.06534	3.51689e-24	6.65535e-23	up	yes
FGSG_13154	XM_011328954.1	NA	NA	NA	NA	hypothetical protein FGSG_13154 [Fusarium graminearum PH-1]	mRNA	5.1613	5.03459	4.95664	1.12296	1.57934	0.923083	4.17957	2.06335	8.45829e-18	1.01751e-16	up	yes
FGSG_04537	XM_011322748.1	GO:0005351(carbohydrate:proton symporter activity);GO:0005355(glucose transmembrane transporter activity);GO:0005887(integral component of plasma membrane);GO:0046323(glucose import)	NA	NA	NA	hypothetical protein FGSG_04537 [Fusarium graminearum PH-1]	mRNA	2.72299	0.703886	1.2211	0.256095	0.448635	0.408421	4.17552	2.06196	4.48243e-07	1.91803e-06	up	yes
FGSG_03363	XM_011324066.1	GO:0001676(long-chain fatty acid metabolic process);GO:0005741(mitochondrial outer membrane);GO:0005783(endoplasmic reticulum);GO:0005811(lipid droplet);GO:0005886(plasma membrane);GO:0031956(medium-chain fatty acid-CoA ligase activity);GO:0035336(long-chain fatty-acyl-CoA metabolic process);GO:0044539(long-chain fatty acid import);GO:0090432(myristoyl-CoA ligase activity);GO:0090433(palmitoyl-Co…	00061(Fatty acid biosynthesis);00071(Fatty acid degradation);01100(Metabolic pathways);01212(Fatty acid metabolism);04146(Peroxisome)	K01897	EC:6.2.1.3	hypothetical protein FGSG_03363 [Fusarium graminearum PH-1]	mRNA	26.475	31.3756	31.6982	4.59378	12.1383	4.73804	4.17086	2.06035	1.60393e-15	1.61441e-14	up	yes
FGSG_13337	XM_011321848.1	GO:0003674(molecular_function);GO:0005575(cellular_component);GO:0008150(biological_process)	NA	NA	NA	hypothetical protein FGSG_13337 [Fusarium graminearum PH-1]	mRNA	1386.62	1616.71	1535.03	422.966	224.046	442.557	4.16528	2.05841	3.14094e-15	3.08003e-14	up	yes
FGSG_06062	XM_011326382.1	NA	NA	NA	NA	hypothetical protein FGSG_06062 [Fusarium graminearum PH-1]	mRNA	16.0156	20.3906	22.5705	4.58224	4.45278	5.13373	4.16246	2.05743	3.33975e-29	8.17197e-28	up	yes
FGSG_04494	XM_011322797.1	NA	NA	NA	NA	hypothetical protein FGSG_04494 [Fusarium graminearum PH-1]	mRNA	3.8758	6.41909	5.06969	1.69856	0.568266	1.42486	4.16194	2.05726	5.68792e-08	2.71577e-07	up	yes
FGSG_02950	XM_011324546.1	GO:0003674(molecular_function);GO:0005575(cellular_component);GO:0008150(biological_process)	NA	NA	NA	hypothetical protein FGSG_02950 [Fusarium graminearum PH-1]	mRNA	2.12533	3.87802	3.25393	0.732824	0.704478	0.792341	4.15191	2.05378	5.89097e-15	5.59037e-14	up	yes
FGSG_09000	XM_011330500.1	GO:0003677(DNA binding);GO:0005634(nucleus);GO:0006260(DNA replication);GO:0006281(DNA repair);GO:0006310(DNA recombination);GO:0016441(posttranscriptional gene silencing);GO:0070918(production of small RNA involved in gene silencing by RNA)	NA	NA	NA	hypothetical protein FGSG_09000 [Fusarium graminearum PH-1]	mRNA	956.714	970.942	952.161	183.05	329.021	187.197	4.11833	2.04206	2.18603e-38	8.03864e-37	up	yes
FGSG_09621	XM_011329785.1	NA	NA	NA	NA	hypothetical protein FGSG_09621 [Fusarium graminearum PH-1]	mRNA	11.4466	12.8816	12.6321	2.45776	4.12307	2.40099	4.11502	2.0409	1.89081e-31	5.18531e-30	up	yes
FGSG_03168	XM_011324295.1	GO:0016020(membrane);GO:0016021(integral component of membrane);GO:0022857(transmembrane transporter activity);GO:0055085(transmembrane transport)	NA	NA	NA	hypothetical protein FGSG_03168 [Fusarium graminearum PH-1]	mRNA	101.884	107.522	111.826	26.9579	24.5363	26.5881	4.11403	2.04055	5.06897e-53	3.34759e-51	up	yes
FGSG_03006	XM_011324482.1	GO:0005575(cellular_component);GO:0016747(transferase activity, transferring acyl groups other than amino-acyl groups);GO:1900566(chanoclavine-I biosynthetic process);GO:1900617(emericellamide A biosynthetic process)	NA	NA	NA	hypothetical protein FGSG_03006 [Fusarium graminearum PH-1]	mRNA	0.091704	0.126318	0.131454	0	0.057309	0.028011	4.09606	2.03424	0.0141421	0.0291581	up	yes
FGSG_03560	XM_011323846.1	GO:0003824(catalytic activity);GO:0005575(cellular_component);GO:0044237(cellular metabolic process);GO:0050662(coenzyme binding)	NA	NA	NA	hypothetical protein FGSG_03560 [Fusarium graminearum PH-1]	mRNA	0.431318	0.48106	0.273979	0.081745	0	0.207946	4.09525	2.03395	0.0240717	0.0470103	up	yes
FGSG_06438	XM_011327734.1	GO:0005575(cellular_component);GO:0008762(UDP-N-acetylmuramate dehydrogenase activity);GO:0016491(oxidoreductase activity);GO:0050660(flavin adenine dinucleotide binding);GO:0055114(oxidation-reduction process)	NA	NA	NA	hypothetical protein FGSG_06438 [Fusarium graminearum PH-1]	mRNA	3.43011	3.33418	3.52681	0.826597	0.877788	0.809165	4.09425	2.0336	3.67228e-54	2.5284e-52	up	yes
FGSG_03720	XM_011323671.1	NA	NA	NA	NA	hypothetical protein FGSG_03720 [Fusarium graminearum PH-1]	mRNA	5.67051	3.37147	6.69706	0.672994	2.58456	0.588999	4.09173	2.03271	2.82408e-06	1.08375e-05	up	yes
FGSG_11179	XM_011326864.1	GO:0003824(catalytic activity);GO:0005575(cellular_component);GO:0008152(metabolic process)	NA	NA	NA	hypothetical protein FGSG_11179 [Fusarium graminearum PH-1]	mRNA	0.355135	0.483191	0.620073	0.116901	0.094535	0.145601	4.08473	2.03024	2.68408e-05	9.01004e-05	up	yes
FGSG_05209	XM_011325416.1	GO:0003674(molecular_function);GO:0005575(cellular_component);GO:0008150(biological_process)	NA	NA	NA	hypothetical protein FGSG_05209 [Fusarium graminearum PH-1]	mRNA	212.103	261.3	243.549	51.1365	67.9023	56.6716	4.0803	2.02868	2.30623e-53	1.54673e-51	up	yes
FGSG_07743	XM_011329252.1	NA	NA	NA	NA	hypothetical protein FGSG_07743 [Fusarium graminearum PH-1]	mRNA	9.23041	9.45813	13.4213	1.95662	4.36176	1.5523	4.07968	2.02845	7.2822e-12	5.25389e-11	up	yes
FGSG_13345	XM_011321917.1	GO:0005575(cellular_component)	NA	K08257	EC:3.2.1.101	hypothetical protein FGSG_13345 [Fusarium graminearum PH-1]	mRNA	66.5047	71.6759	71.2515	16.7587	20.0638	14.5406	4.07748	2.02768	1.43503e-73	1.73598e-71	up	yes
FGSG_03306	XM_011324134.1	GO:0005215(transporter activity);GO:0016020(membrane);GO:0016021(integral component of membrane);GO:0022857(transmembrane transporter activity);GO:0055085(transmembrane transport)	NA	NA	NA	hypothetical protein FGSG_03306 [Fusarium graminearum PH-1]	mRNA	3.03393	1.538	2.08085	0.433526	0.723734	0.474861	4.07615	2.02721	1.95336e-16	2.10352e-15	up	yes
FGSG_04869	XM_011325032.1	GO:0004503(monophenol monooxygenase activity);GO:0005575(cellular_component);GO:0008152(metabolic process)	00350(Tyrosine metabolism);01100(Metabolic pathways);01110(Biosynthesis of secondary metabolites)	K00505	EC:1.14.18.1	hypothetical protein FGSG_04869 [Fusarium graminearum PH-1]	mRNA	0.374487	0.524339	0.375078	0.073931	0.154758	0.085341	4.05663	2.02028	2.25913e-08	1.1321e-07	up	yes
FGSG_07673	XM_011329163.1	GO:0000287(magnesium ion binding);GO:0005575(cellular_component);GO:0008150(biological_process);GO:0010333(terpene synthase activity)	NA	NA	NA	hypothetical protein FGSG_07673 [Fusarium graminearum PH-1]	mRNA	1041.48	1185.14	1165.54	299.602	243.897	297.962	4.03127	2.01123	1.41084e-34	4.4111e-33	up	yes
FGSG_04557	XM_011322728.1	NA	NA	NA	NA	hypothetical protein FG05_04557 [Fusarium graminearum]	mRNA	83.5265	73.8498	86.165	16.2429	29.4822	14.8045	4.0235	2.00845	4.08284e-30	1.04858e-28	up	yes
FGSG_01031	XM_011318483.1	GO:0003674(molecular_function);GO:0008150(biological_process)	NA	NA	NA	hypothetical protein FGSG_01031 [Fusarium graminearum PH-1]	mRNA	810.891	966.001	899.698	242.054	171.602	253.556	4.01161	2.00418	3.98785e-23	6.9567e-22	up	yes
FGSG_04676	XM_011322588.1	GO:0016020(membrane);GO:0016021(integral component of membrane);GO:0022857(transmembrane transporter activity);GO:0055085(transmembrane transport)	NA	NA	NA	hypothetical protein FGSG_04676 [Fusarium graminearum PH-1]	mRNA	0.611975	0.592644	0.573505	0.16913	0.146394	0.127838	4.01055	2.0038	4.29854e-12	3.16498e-11	up	yes
FGSG_00878	XM_011318303.1	GO:0003674(molecular_function);GO:0005575(cellular_component);GO:0008150(biological_process)	NA	NA	NA	hypothetical protein FGSG_00878 [Fusarium graminearum PH-1]	mRNA	386.465	354.188	397.677	61.042	158.607	65.2129	3.99608	1.99858	4.87814e-17	5.52913e-16	up	yes
FGSG_04763	XM_011324905.1	NA	NA	NA	NA	hypothetical protein FGSG_04763 [Fusarium graminearum PH-1]	mRNA	23.7557	26.0407	25.5228	7.87498	2.19662	8.87286	3.97579	1.99124	3.82588e-07	1.64964e-06	up	yes
FGSG_10695	XM_011321403.1	GO:0005506(iron ion binding);GO:0005575(cellular_component);GO:0009055(electron transfer activity);GO:0016705(oxidoreductase activity, acting on paired donors, with incorporation or reduction of molecular oxygen);GO:0020037(heme binding);GO:0055114(oxidation-reduction process)	NA	NA	NA	hypothetical protein FGSG_10695 [Fusarium graminearum PH-1]	mRNA	3.86352	4.51606	4.58677	1.30932	0.984939	0.970448	3.97167	1.98975	1.62609e-22	2.70194e-21	up	yes
FGSG_01570	XM_011319081.1	GO:0005975(carbohydrate metabolic process)	NA	NA	NA	cutinase precursor [Fusarium graminearum PH-1]	mRNA	9.7066	8.29789	8.99273	1.79227	2.30871	2.72077	3.95752	1.9846	2.38206e-32	6.7029e-31	up	yes
FGSG_06645	XM_011327967.1	GO:0004806(triglyceride lipase activity);GO:0005737(cytoplasm);GO:0005811(lipid droplet);GO:0006642(triglyceride mobilization)	NA	NA	NA	hypothetical protein FGSG_06645 [Fusarium graminearum PH-1]	mRNA	109.369	114.442	115.032	23.6558	39.6554	22.3144	3.95726	1.9845	1.74038e-38	6.41809e-37	up	yes
FGSG_12824	XM_011326136.1	NA	NA	NA	NA	hypothetical protein FGSG_12824 [Fusarium graminearum PH-1]	mRNA	0.265372	0.124703	0.530696	0.041005	0.056971	0.135301	3.94711	1.9808	0.0251756	0.0489006	up	yes
FGSG_12678	XM_011325256.1	GO:0044255(cellular lipid metabolic process);GO:0047372(acylglycerol lipase activity)	NA	NA	NA	hypothetical protein FGSG_12678 [Fusarium graminearum PH-1]	mRNA	36.0071	34.9987	38.0717	6.35942	14.5145	6.79075	3.94285	1.97924	3.37452e-21	5.19997e-20	up	yes
FGSG_13753	XM_011321078.1	NA	NA	NA	NA	hypothetical protein FGSG_13753 [Fusarium graminearum PH-1]	mRNA	1.17593	1.24607	1.44729	0.166034	0.37633	0.442726	3.92786	1.97374	1.58842e-05	5.52553e-05	up	yes
FGSG_13837	XM_011326842.1	NA	NA	NA	NA	hypothetical protein FGSG_13837 [Fusarium graminearum PH-1]	mRNA	0.455436	0.791858	0.866976	0.109312	0.358189	0.071468	3.9228	1.97189	3.90529e-05	0.00012791	up	yes
FGSG_11470	XM_011327444.1	NA	NA	NA	NA	hypothetical protein FGSG_11470 [Fusarium graminearum PH-1]	mRNA	0.185912	0.371314	0.173286	0.097402	0.089052	0	3.91792	1.97009	0.0247998	0.0482153	up	yes
FGSG_10746	XM_011327360.1	GO:0004069(L-aspartate:2-oxoglutarate aminotransferase activity);GO:0005739(mitochondrion);GO:0006533(aspartate catabolic process);GO:0030170(pyridoxal phosphate binding);GO:0042802(identical protein binding)	00220(Arginine biosynthesis);00250(Alanine, aspartate and glutamate metabolism);00270(Cysteine and methionine metabolism);00330(Arginine and proline metabolism);00350(Tyrosine metabolism);00360(Phenylalanine metabolism);00400(Phenylalanine, tyrosine and tryptophan biosynthesis);01100(Metabolic pathways);01110(Biosynthesis of secondary metabolites);01200(Carbon metabolism);01210(2-Oxocarboxylic ac…	K14455	EC:2.6.1.1	aspartate aminotransferase [Fusarium graminearum PH-1]	mRNA	1693.55	1922.1	1640.17	530.852	299.808	512.064	3.9143	1.96876	1.14328e-16	1.24883e-15	up	yes
FGSG_12134	XM_011320036.1	GO:0000981(RNA polymerase II transcription factor activity, sequence-specific DNA binding);GO:0003677(DNA binding);GO:0005634(nucleus);GO:0006351(transcription, DNA-templated);GO:0006355(regulation of transcription, DNA-templated);GO:0008270(zinc ion binding);GO:0030448(hyphal growth);GO:0070873(regulation of glycogen metabolic process)	NA	NA	NA	hypothetical protein FGSG_12134 [Fusarium graminearum PH-1]	mRNA	22.9684	24.5038	28.8111	6.0146	7.2518	6.27201	3.90428	1.96506	2.19559e-44	1.06441e-42	up	yes
FGSG_04866	XM_011325029.1	GO:0005575(cellular_component);GO:0008150(biological_process);GO:0016747(transferase activity, transferring acyl groups other than amino-acyl groups)	NA	NA	NA	hypothetical protein FGSG_04866 [Fusarium graminearum PH-1]	mRNA	1.51292	1.85854	1.27966	0.291621	0.401063	0.503924	3.88691	1.95862	1.52582e-12	1.16796e-11	up	yes
FGSG_02978	XM_011324513.1	GO:0005351(carbohydrate:proton symporter activity);GO:0005355(glucose transmembrane transporter activity);GO:0005887(integral component of plasma membrane);GO:0046323(glucose import)	04113(Meiosis - yeast)	NA	NA	hypothetical protein FGSG_02978 [Fusarium graminearum PH-1]	mRNA	6965.87	8262.49	7349.17	2219.72	1282.93	2306.79	3.88635	1.95842	5.52839e-16	5.72476e-15	up	yes
FGSG_09834	XM_011329548.1	GO:0000287(magnesium ion binding);GO:0000949(aromatic amino acid family catabolic process to alcohol via Ehrlich pathway);GO:0004737(pyruvate decarboxylase activity);GO:0005634(nucleus);GO:0005829(cytosol);GO:0005886(plasma membrane);GO:0006559(L-phenylalanine catabolic process);GO:0006569(tryptophan catabolic process);GO:0009986(cell surface);GO:0030445(yeast-form cell wall);GO:0030446(hyphal ce…	00010(Glycolysis / Gluconeogenesis);01100(Metabolic pathways);01110(Biosynthesis of secondary metabolites)	K01568	EC:4.1.1.1	hypothetical protein FPSE_10350 [Fusarium pseudograminearum CS3096]	mRNA	14509.2	15463.1	14681.1	4236.18	2924.02	4361.6	3.87556	1.9544	2.39101e-23	4.25711e-22	up	yes
FGSG_13563	XM_011330106.1	NA	NA	NA	NA	hypothetical protein FGSG_13563 [Fusarium graminearum PH-1]	mRNA	0.51085	0.432752	0.418439	0.088219	0.139189	0.124146	3.87434	1.95395	1.73281e-05	5.986e-05	up	yes
FGSG_02019	XM_011319589.1	GO:0003674(molecular_function);GO:0005575(cellular_component);GO:0008150(biological_process)	00561(Glycerolipid metabolism);00564(Glycerophospholipid metabolism);01110(Biosynthesis of secondary metabolites)	K18693	EC:3.1.3.4;EC:3.1.3.81	hypothetical protein FGSG_02019 [Fusarium graminearum PH-1]	mRNA	199.096	208.897	212.69	38.6158	82.4287	39.3702	3.86924	1.95205	1.48962e-22	2.48474e-21	up	yes
FGSG_11233	XM_011326800.1	NA	NA	NA	NA	hypothetical protein FGSG_11233 [Fusarium graminearum PH-1]	mRNA	64.0991	57.6436	81.7016	13.2611	26.0956	13.3148	3.86251	1.94954	3.00376e-22	4.93409e-21	up	yes
FGSG_06148	XM_011326477.1	NA	NA	NA	NA	hypothetical protein FGSG_06148 [Fusarium graminearum PH-1]	mRNA	2.59936	3.96493	3.70101	0.710025	1.4471	0.505555	3.85525	1.94682	4.83295e-09	2.62517e-08	up	yes
FGSG_03586	XM_011323817.1	NA	NA	NA	NA	hypothetical protein FGSG_03586 [Fusarium graminearum PH-1]	mRNA	5.69201	4.8946	14.292	0.48208	5.29102	0.714175	3.83499	1.93922	0.0152902	0.031306	up	yes
FGSG_09906	XM_011320510.1	GO:0003674(molecular_function);GO:0005575(cellular_component);GO:0008150(biological_process)	NA	NA	NA	unnamed protein product [Fusarium graminearum]	mRNA	7828.74	9439.17	8790.76	2809	1211.41	2774.91	3.8348	1.93915	4.36373e-11	2.88921e-10	up	yes
FGSG_00735	XM_011318141.1	GO:0005737(cytoplasm);GO:0008757(S-adenosylmethionine-dependent methyltransferase activity);GO:0032259(methylation)	NA	NA	NA	unnamed protein product [Fusarium graminearum]	mRNA	8.78019	7.48942	7.96904	2.26442	1.83392	2.22349	3.83412	1.9389	1.82451e-30	4.771e-29	up	yes
FGSG_09469	XM_011329952.1	NA	NA	NA	NA	hypothetical protein FGSG_09469 [Fusarium graminearum PH-1]	mRNA	2.62741	1.56378	1.88558	0.349055	0.925277	0.310685	3.83388	1.93881	7.37473e-09	3.92027e-08	up	yes
FGSG_02750	XM_011320414.1	GO:0000978(RNA polymerase II proximal promoter sequence-specific DNA binding);GO:0005634(nucleus);GO:0010672(regulation of transcription from RNA polymerase II promoter involved in meiotic cell cycle)	NA	NA	NA	hypothetical protein FGSG_02750 [Fusarium graminearum PH-1]	mRNA	5.05986	4.92303	6.33497	1.8243	1.22405	1.2101	3.83188	1.93805	3.01805e-18	3.76718e-17	up	yes
FGSG_06735	XM_011328077.1	GO:0008150(biological_process)	00562(Inositol phosphate metabolism);01100(Metabolic pathways);04070(Phosphatidylinositol signaling system)	K19786	EC:2.7.1.158	hypothetical protein FGSG_06735 [Fusarium graminearum PH-1]	mRNA	81.2955	50.72	62.7957	10.2346	30.2153	10.4291	3.82891	1.93693	7.47892e-12	5.38715e-11	up	yes
FGSG_02139	XM_011319717.1	GO:0000166(nucleotide binding);GO:0005524(ATP binding);GO:0016021(integral component of membrane);GO:0016887(ATPase activity);GO:0017111(nucleoside-triphosphatase activity);GO:0042626(ATPase activity, coupled to transmembrane movement of substances);GO:0055085(transmembrane transport)	02010(ABC transporters)	K05665	EC:7.6.2.3	hypothetical protein FGSG_02139 [Fusarium graminearum PH-1]	mRNA	4.9439	5.6627	8.83643	2.13057	2.02023	0.930064	3.82671	1.93611	3.19215e-12	2.37877e-11	up	yes
FGSG_13588	XM_011329974.1	NA	NA	NA	NA	hypothetical protein FGSG_13588 [Fusarium graminearum PH-1]	mRNA	0.992892	1.46998	0.888609	0.201988	0.433129	0.241913	3.82139	1.9341	2.48153e-07	1.09069e-06	up	yes
FGSG_05048	XM_011325229.1	GO:0003824(catalytic activity);GO:0005575(cellular_component);GO:0008152(metabolic process);GO:0016829(lyase activity)	00330(Arginine and proline metabolism);00630(Glyoxylate and dicarboxylate metabolism);01100(Metabolic pathways)	K18123	EC:4.1.3.16	hypothetical protein FPSE_04939 [Fusarium pseudograminearum CS3096]	mRNA	147.176	159.906	157.159	53.0105	20.7773	48.0781	3.80944	1.92958	1.5894e-10	9.95318e-10	up	yes
FGSG_10888	XM_011327196.1	GO:0005737(cytoplasm);GO:0005886(plasma membrane);GO:0015572(N-acetylglucosamine transmembrane transporter activity);GO:0015764(N-acetylglucosamine transport);GO:0016021(integral component of membrane);GO:0055085(transmembrane transport)	NA	NA	NA	hypothetical protein FGSG_10888 [Fusarium graminearum PH-1]	mRNA	62.74	59.274	59.0079	16.83	14.9145	15.8891	3.8003	1.92611	2.90454e-55	2.10036e-53	up	yes
FGSG_08075	XM_011322445.1	NA	NA	NA	NA	hypothetical protein FGSG_08075 [Fusarium graminearum PH-1]	mRNA	27.2428	22.5183	29.1111	2.42864	14.7741	3.60565	3.7904	1.92235	1.38803e-06	5.60583e-06	up	yes
FGSG_06278	XM_011326626.1	GO:0005575(cellular_component);GO:0005975(carbohydrate metabolic process)	00500(Starch and sucrose metabolism);01100(Metabolic pathways)	K01178	EC:3.2.1.3	glucoamylase precursor [Fusarium graminearum PH-1]	mRNA	2.22909	1.28388	1.49205	0.282302	0.680589	0.358253	3.7884	1.92159	3.34125e-12	2.48416e-11	up	yes
FGSG_11228	XM_011326805.1	GO:0005575(cellular_component);GO:0016614(oxidoreductase activity, acting on CH-OH group of donors);GO:0050660(flavin adenine dinucleotide binding);GO:0055114(oxidation-reduction process)	00260(Glycine, serine and threonine metabolism);01100(Metabolic pathways)	K00108	EC:1.1.99.1	hypothetical protein FGSG_11228 [Fusarium graminearum PH-1]	mRNA	287.63	295.831	292.447	69.0061	83.9495	78.2694	3.78812	1.92148	3.4728e-86	6.07458e-84	up	yes
FGSG_05525	XM_011325770.1	GO:0003674(molecular_function);GO:0008150(biological_process)	00600(Sphingolipid metabolism);01100(Metabolic pathways)	K04709	EC:2.3.1.297	hypothetical protein FGSG_05525 [Fusarium graminearum PH-1]	mRNA	153.444	154.585	153.003	34.78	51.9157	35.0625	3.78646	1.92085	2.85084e-64	2.6358e-62	up	yes
FGSG_10855	XM_011327232.1	GO:0005575(cellular_component);GO:0005975(carbohydrate metabolic process);GO:0008150(biological_process)	00010(Glycolysis / Gluconeogenesis);00071(Fatty acid degradation);00350(Tyrosine metabolism);01100(Metabolic pathways);01110(Biosynthesis of secondary metabolites)	K13953	EC:1.1.1.1	alcohol dehydrogenase 1 [Fusarium graminearum PH-1]	mRNA	18335.7	20320.9	19427.3	5836.4	3611.8	5901.09	3.78414	1.91997	1.94755e-18	2.45942e-17	up	yes
FGSG_02966	XM_011324527.1	GO:0003674(molecular_function);GO:0016021(integral component of membrane);GO:0055085(transmembrane transport)	NA	NA	NA	hypothetical protein FGSG_02966 [Fusarium graminearum PH-1]	mRNA	255.729	253.239	271.333	71.1676	52.721	82.461	3.78145	1.91894	7.22286e-23	1.23017e-21	up	yes
FGSG_08399	XM_011322075.1	GO:0001678(cellular glucose homeostasis);GO:0004340(glucokinase activity);GO:0005829(cytosol);GO:0006096(glycolytic process);GO:0008865(fructokinase activity);GO:0019158(mannokinase activity)	00010(Glycolysis / Gluconeogenesis);00051(Fructose and mannose metabolism);00052(Galactose metabolism);00500(Starch and sucrose metabolism);00520(Amino sugar and nucleotide sugar metabolism);01100(Metabolic pathways);01110(Biosynthesis of secondary metabolites);01200(Carbon metabolism)	K00844	EC:2.7.1.1	hexokinase-1 [Fusarium graminearum PH-1]	mRNA	85.9991	66.9352	74.1413	17.7154	22.8562	19.5341	3.77794	1.9176	1.43998e-110	5.32546e-108	up	yes
FGSG_04932	XM_011325101.1	NA	NA	NA	NA	hypothetical protein FGSG_04932 [Fusarium graminearum PH-1]	mRNA	16.9581	17.219	19.3645	4.55007	5.11244	4.51723	3.77593	1.91683	7.29892e-66	7.10355e-64	up	yes
FGSG_01458	XM_011318962.1	NA	NA	NA	NA	hypothetical protein FGSG_01458 [Fusarium graminearum PH-1]	mRNA	1.88712	2.17596	2.947	0.471965	1.02045	0.364929	3.77425	1.91619	7.80966e-10	4.56224e-09	up	yes
FGSG_11101	XM_011326954.1	NA	NA	NA	NA	hypothetical protein FGSG_11101 [Fusarium graminearum PH-1]	mRNA	1.97859	1.42915	1.27531	0.454216	0.359437	0.433004	3.75649	1.90939	7.67134e-15	7.23218e-14	up	yes
FGSG_08503	XM_011321955.1	GO:0003824(catalytic activity);GO:0005634(nucleus);GO:0005886(plasma membrane);GO:0009787(regulation of abscisic acid-activated signaling pathway);GO:0010231(maintenance of seed dormancy);GO:0010427(abscisic acid binding);GO:0019898(extrinsic component of membrane)	NA	NA	NA	hypothetical protein FGSG_08503 [Fusarium graminearum PH-1]	mRNA	29.8349	34.6182	33.804	9.31323	6.96288	10.0065	3.73848	1.90245	2.05878e-22	3.40778e-21	up	yes
FGSG_04196	XM_011323131.1	GO:0004029(aldehyde dehydrogenase (NAD) activity);GO:0004777(succinate-semialdehyde dehydrogenase (NAD+) activity);GO:0009013(succinate-semialdehyde dehydrogenase [NAD(P)+] activity)	00250(Alanine, aspartate and glutamate metabolism);00310(Lysine degradation);00350(Tyrosine metabolism);00650(Butanoate metabolism);00760(Nicotinate and nicotinamide metabolism);01100(Metabolic pathways)	K00135	EC:1.2.1.16;EC:1.2.1.20;EC:1.2.1.79	succinate-semialdehyde dehydrogenase [Fusarium graminearum PH-1]	mRNA	40.1362	26.7496	28.1205	7.36688	12.1959	5.85324	3.73805	1.90228	3.16527e-23	5.57433e-22	up	yes
FGSG_13832	XM_011326817.1	GO:0003674(molecular_function);GO:0005575(cellular_component);GO:0008150(biological_process)	NA	NA	NA	hypothetical protein FGSG_13832 [Fusarium graminearum PH-1]	mRNA	1.59255	1.81252	1.67324	0.143515	0.609832	0.609753	3.72556	1.89746	3.17193e-06	1.20722e-05	up	yes
FGSG_13591	XM_011329969.1	NA	NA	NA	NA	hypothetical protein FGSG_13591 [Fusarium graminearum PH-1]	mRNA	1.62532	1.26355	1.55327	0.260747	0.336044	0.597335	3.71999	1.8953	9.46001e-06	3.38635e-05	up	yes
FGSG_05754	XM_011326038.1	NA	NA	NA	NA	hypothetical protein FGSG_05754 [Fusarium graminearum PH-1]	mRNA	9.15403	8.61093	7.51747	1.99443	2.37237	2.43814	3.7153	1.89348	2.43572e-37	8.49809e-36	up	yes
FGSG_03440	XM_011323977.1	GO:0005575(cellular_component);GO:0008150(biological_process)	NA	NA	NA	hypothetical protein FGSG_03440 [Fusarium graminearum PH-1]	mRNA	155.908	171.895	169.118	40.1042	53.8921	40.4524	3.69599	1.88596	2.14563e-66	2.15295e-64	up	yes
FGSG_04499	XM_011322792.1	NA	NA	NA	NA	hypothetical protein FGSG_04499 [Fusarium graminearum PH-1]	mRNA	21.1958	20.421	24.0089	5.67637	5.97831	6.10649	3.69489	1.88553	1.82631e-54	1.27095e-52	up	yes
FGSG_00312	XM_011317658.1	GO:0003674(molecular_function);GO:0005575(cellular_component);GO:0008150(biological_process)	NA	NA	NA	hypothetical protein FGSG_00312 [Fusarium graminearum PH-1]	mRNA	6.22245	2.40081	6.51002	0.64296	2.92159	0.538842	3.68799	1.88283	6.08327e-05	0.000193089	up	yes
FGSG_08323	XM_011322165.1	NA	NA	NA	NA	hypothetical protein FGSG_08323 [Fusarium graminearum PH-1]	mRNA	0.705153	0.722388	1.00882	0.250669	0.045793	0.366221	3.67651	1.87834	0.00477429	0.0109455	up	yes
FGSG_04477	XM_011322818.1	GO:0008150(biological_process)	NA	NA	NA	hypothetical protein FGSG_04477 [Fusarium graminearum PH-1]	mRNA	47.5928	57.2067	54.2437	12.5307	16.5086	14.2604	3.67308	1.87699	8.64208e-47	4.58455e-45	up	yes
FGSG_03211	XM_011324245.1	NA	NA	NA	NA	hypothetical protein FGSG_03211 [Fusarium graminearum PH-1]	mRNA	35.11	31.7678	43.4254	4.90383	20.4613	4.68089	3.67114	1.87623	3.7056e-07	1.59937e-06	up	yes
FGSG_12721	XM_011325579.1	NA	NA	NA	NA	hypothetical protein FGSG_12721 [Fusarium graminearum PH-1]	mRNA	1.67101	1.17394	1.15959	0.716405	0.239059	0.135556	3.67045	1.87596	0.00168779	0.00420535	up	yes
FGSG_08538	XM_011321916.1	GO:0003674(molecular_function);GO:0005575(cellular_component);GO:0008150(biological_process)	NA	NA	NA	hypothetical protein FGSG_08538 [Fusarium graminearum PH-1]	mRNA	1.27823	0.875783	0.999456	0.35403	0.329088	0.176574	3.66813	1.87505	1.8757e-09	1.05929e-08	up	yes
FGSG_11747	XM_011317688.1	NA	NA	NA	NA	hypothetical protein FGSG_11747 [Fusarium graminearum PH-1]	mRNA	23.4415	25.768	26.034	8.46913	3.57442	8.53909	3.65568	1.87014	1.37572e-09	7.87238e-09	up	yes
FGSG_06223	XM_011326566.1	NA	NA	NA	NA	hypothetical protein FGSG_06223 [Fusarium graminearum PH-1]	mRNA	1.28836	2.16219	2.07699	0.562102	0.507104	0.451907	3.63388	1.86151	2.37821e-09	1.33205e-08	up	yes
FGSG_08166	XM_011322344.1	GO:0003674(molecular_function);GO:0005575(cellular_component);GO:0008150(biological_process)	NA	NA	NA	hypothetical protein FGSG_08166 [Fusarium graminearum PH-1]	mRNA	19.4774	13.3407	15.8023	3.15028	6.40148	3.84411	3.62951	1.85977	1.63593e-24	3.16525e-23	up	yes
FGSG_13915	XM_011327283.1	NA	NA	NA	NA	hypothetical protein FGSG_13915 [Fusarium graminearum PH-1]	mRNA	0.654151	1.37608	0.41712	0.247821	0.034234	0.395405	3.61254	1.85302	0.0138837	0.0286619	up	yes
FGSG_02418	XM_011320035.1	GO:0005575(cellular_component);GO:0008152(metabolic process);GO:0016491(oxidoreductase activity)	NA	NA	NA	hypothetical protein FGSG_02418 [Fusarium graminearum PH-1]	mRNA	3.42553	3.46156	3.28314	0.906247	0.69224	1.22101	3.60711	1.85084	4.6829e-13	3.7417e-12	up	yes
FGSG_02568	XM_011320204.1	NA	NA	NA	NA	hypothetical protein FGSG_02568 [Fusarium graminearum PH-1]	mRNA	14.6874	19.6351	17.2651	5.85491	2.96038	5.63719	3.56946	1.83571	2.04044e-11	1.40114e-10	up	yes
FGSG_01240	XM_011318713.1	GO:0005575(cellular_component)	NA	NA	NA	hypothetical protein FGSG_01240 [Fusarium graminearum PH-1]	mRNA	33.9346	33.6165	33.5444	7.3596	13.681	7.2883	3.56864	1.83537	1.17564e-27	2.70293e-26	up	yes
FGSG_12702	XM_011325417.1	NA	NA	NA	NA	hypothetical protein FGSG_12702 [Fusarium graminearum PH-1]	mRNA	4.78833	4.84788	4.87241	1.60548	1.03883	1.4224	3.56766	1.83498	2.19945e-12	1.66586e-11	up	yes
FGSG_07670	XM_011329160.1	NA	NA	NA	NA	hypothetical protein FGSG_07670 [Fusarium graminearum PH-1]	mRNA	9.53964	9.22631	10.7669	2.88179	2.5258	2.8769	3.56484	1.83384	2.6017e-30	6.74877e-29	up	yes
FGSG_04741	XM_011324880.1	NA	NA	NA	NA	hypothetical protein FGSG_04741 [Fusarium graminearum PH-1]	mRNA	3.02681	3.38031	4.06856	1.12609	1.2556	0.562912	3.55759	1.8309	2.86676e-11	1.9357e-10	up	yes
FGSG_03590	XM_011323813.1	GO:0003674(molecular_function);GO:0005575(cellular_component);GO:0008150(biological_process)	NA	NA	NA	hypothetical protein FGSG_03590 [Fusarium graminearum PH-1]	mRNA	33.2931	31.4354	33.4987	6.04604	15.8217	5.74507	3.55731	1.83079	3.64118e-13	2.94387e-12	up	yes
FGSG_00857	XM_011318279.1	GO:0051321(meiotic cell cycle)	NA	NA	NA	hypothetical protein FGSG_00857 [Fusarium graminearum PH-1]	mRNA	2347.48	2800.33	2500.82	743.84	613.652	805.373	3.53634	1.82226	7.96301e-26	1.67055e-24	up	yes
FGSG_08398	XM_011322076.1	GO:0005575(cellular_component);GO:0005975(carbohydrate metabolic process);GO:0044271(cellular nitrogen compound biosynthetic process)	00520(Amino sugar and nucleotide sugar metabolism);01100(Metabolic pathways)	K02564	EC:3.5.99.6	glucosamine-6-phosphate isomerase [Fusarium graminearum PH-1]	mRNA	160.809	102.935	101.46	39.7079	26.391	37.4229	3.5278	1.81877	2.32743e-17	2.70433e-16	up	yes
FGSG_04788	XM_011324930.1	NA	NA	NA	NA	hypothetical protein FGSG_04788 [Fusarium graminearum PH-1]	mRNA	717.949	909.575	882.046	273.598	157.816	280.339	3.5259	1.81799	7.48169e-14	6.3965e-13	up	yes
FGSG_11046	XM_011327011.1	GO:0003674(molecular_function);GO:0005575(cellular_component);GO:0008150(biological_process)	NA	NA	NA	hypothetical protein FGSG_11046 [Fusarium graminearum PH-1]	mRNA	1.89159	3.26401	2.1232	0.709438	1.03187	0.331045	3.51233	1.81243	5.26803e-07	2.22623e-06	up	yes
FGSG_03304	XM_011324138.1	GO:0004806(triglyceride lipase activity);GO:0005576(extracellular region);GO:0019433(triglyceride catabolic process);GO:0050525(cutinase activity)	NA	NA	NA	hypothetical protein FGSG_03304 [Fusarium graminearum PH-1]	mRNA	0.781849	1.18221	0.53327	0.152951	0.324613	0.234674	3.50631	1.80995	2.68905e-05	9.02203e-05	up	yes
FGSG_02083	XM_011319656.1	GO:0000023(maltose metabolic process);GO:0000981(RNA polymerase II transcription factor activity, sequence-specific DNA binding);GO:0003677(DNA binding);GO:0005634(nucleus);GO:0006351(transcription, DNA-templated);GO:0006355(regulation of transcription, DNA-templated);GO:0008270(zinc ion binding);GO:0030448(hyphal growth)	NA	NA	NA	hypothetical protein FGSG_02083 [Fusarium graminearum PH-1]	mRNA	294.27	276.74	291.91	72.8125	101.077	73.387	3.4897	1.8031	9.0487e-93	2.01942e-90	up	yes
FGSG_10303	XM_011320961.1	GO:0003674(molecular_function);GO:0008150(biological_process)	NA	NA	NA	hypothetical protein FPSE_12372 [Fusarium pseudograminearum CS3096]	mRNA	211.491	177.546	230.028	28.7866	118.404	30.3356	3.48716	1.80205	0.000275056	0.000789429	up	yes
FGSG_11655	XM_011317321.1	GO:0005506(iron ion binding);GO:0005575(cellular_component);GO:0009055(electron transfer activity);GO:0016705(oxidoreductase activity, acting on paired donors, with incorporation or reduction of molecular oxygen);GO:0020037(heme binding);GO:0055114(oxidation-reduction process)	NA	NA	NA	hypothetical protein FGSG_11655 [Fusarium graminearum PH-1]	mRNA	1.39251	1.19451	1.4082	0.439054	0.361401	0.349217	3.4751	1.79705	3.97328e-15	3.84094e-14	up	yes
FGSG_09060	XM_011330432.1	GO:0016021(integral component of membrane);GO:0022857(transmembrane transporter activity);GO:0055085(transmembrane transport)	NA	NA	NA	hypothetical protein FGSG_09060 [Fusarium graminearum PH-1]	mRNA	10.4335	6.96579	9.47583	1.06007	5.36726	1.30846	3.47413	1.79665	2.30929e-06	8.9818e-06	up	yes
FGSG_02967	XM_011324526.1	GO:0003674(molecular_function);GO:0005575(cellular_component);GO:0008150(biological_process)	NA	NA	NA	hypothetical protein FGSG_02967 [Fusarium graminearum PH-1]	mRNA	88.5391	87.1157	79.8282	27.7225	14.992	30.8434	3.47323	1.79628	1.60705e-12	1.22869e-11	up	yes
FGSG_08534	XM_011321922.1	GO:0005575(cellular_component);GO:0044271(cellular nitrogen compound biosynthetic process)	NA	NA	NA	hypothetical protein FGSG_08534 [Fusarium graminearum PH-1]	mRNA	2.02331	2.10848	2.507	0.517025	0.706576	0.687934	3.47302	1.79619	9.67312e-21	1.44918e-19	up	yes
FGSG_02564	XM_011320200.1	GO:0005575(cellular_component);GO:0008150(biological_process);GO:0008270(zinc ion binding)	NA	K23787	EC:2.3.2.27	hypothetical protein FGSG_02564 [Fusarium graminearum PH-1]	mRNA	717.914	841.059	813.57	262.99	147.46	273.869	3.46701	1.79369	1.73495e-13	1.44512e-12	up	yes
FGSG_09739	XM_011329660.1	GO:0004069(L-aspartate:2-oxoglutarate aminotransferase activity);GO:0005739(mitochondrion);GO:0005829(cytosol);GO:0006532(aspartate biosynthetic process);GO:0030170(pyridoxal phosphate binding);GO:0042802(identical protein binding)	00220(Arginine biosynthesis);00250(Alanine, aspartate and glutamate metabolism);00270(Cysteine and methionine metabolism);00330(Arginine and proline metabolism);00350(Tyrosine metabolism);00360(Phenylalanine metabolism);00400(Phenylalanine, tyrosine and tryptophan biosynthesis);01100(Metabolic pathways);01110(Biosynthesis of secondary metabolites);01200(Carbon metabolism);01210(2-Oxocarboxylic ac…	K14454	EC:2.6.1.1	hypothetical protein FGSG_09739 [Fusarium graminearum PH-1]	mRNA	683.249	668.735	683.709	193.576	193.133	201.79	3.45912	1.79041	7.89074e-64	7.24382e-62	up	yes
FGSG_07853	XM_011329379.1	GO:0008420(CTD phosphatase activity);GO:0016591(DNA-directed RNA polymerase II, holoenzyme);GO:0070940(dephosphorylation of RNA polymerase II C-terminal domain)	NA	K15732	EC:3.1.3.16	hypothetical protein FGSG_07853 [Fusarium graminearum PH-1]	mRNA	40.0165	53.4894	46.4733	14.9032	12.4384	13.1264	3.45902	1.79036	1.695e-25	3.46058e-24	up	yes
FGSG_11307	XM_011327635.1	NA	NA	NA	NA	hypothetical protein FGSG_11307 [Fusarium graminearum PH-1]	mRNA	15.9332	15.5389	15.1574	4.96338	4.20295	4.32679	3.45579	1.78902	4.43644e-39	1.69897e-37	up	yes
FGSG_02770	XM_011320435.1	GO:0004332(fructose-bisphosphate aldolase activity);GO:0005634(nucleus);GO:0005739(mitochondrion);GO:0005829(cytosol);GO:0005886(plasma membrane);GO:0006094(gluconeogenesis);GO:0006096(glycolytic process);GO:0008270(zinc ion binding);GO:0009986(cell surface);GO:0015810(aspartate transmembrane transport);GO:0030446(hyphal cell wall);GO:0044416(induction by symbiont of host defense response)	00010(Glycolysis / Gluconeogenesis);00030(Pentose phosphate pathway);00051(Fructose and mannose metabolism);00680(Methane metabolism);01100(Metabolic pathways);01110(Biosynthesis of secondary metabolites);01200(Carbon metabolism);01230(Biosynthesis of amino acids)	K01624	EC:4.1.2.13	fructose-bisphosphate aldolase [Fusarium graminearum PH-1]	mRNA	2803.93	2660.25	2684.24	776.98	806.545	777.759	3.45084	1.78695	1.20002e-91	2.50533e-89	up	yes
FGSG_12939	XM_011327879.1	NA	NA	NA	NA	hypothetical protein FGSG_12939 [Fusarium graminearum PH-1]	mRNA	0.411152	0.14116	0.288687	0.127421	0.082185	0.03425	3.44875	1.78607	0.00300933	0.00717781	up	yes
FGSG_06440	XM_011327736.1	NA	NA	NA	NA	hypothetical protein FGSG_06440 [Fusarium graminearum PH-1]	mRNA	89.4481	102.485	100.875	21.3943	42.1048	21.4401	3.44726	1.78545	1.49493e-21	2.3455e-20	up	yes
FGSG_09826	XM_011329556.1	GO:0003674(molecular_function);GO:0005575(cellular_component);GO:0008150(biological_process)	NA	NA	NA	hypothetical protein FGSG_09826 [Fusarium graminearum PH-1]	mRNA	2.41504	1.41314	1.6041	0.388787	0.680219	0.510018	3.44027	1.78252	1.00795e-12	7.8172e-12	up	yes
FGSG_03992	XM_011323364.1	GO:0004618(phosphoglycerate kinase activity);GO:0005622(intracellular);GO:0005634(nucleus);GO:0005739(mitochondrion);GO:0005829(cytosol);GO:0006094(gluconeogenesis);GO:0006096(glycolytic process);GO:0009897(external side of plasma membrane);GO:0030445(yeast-form cell wall);GO:0030446(hyphal cell wall);GO:0044416(induction by symbiont of host defense response);GO:0097311(biofilm matrix)	00010(Glycolysis / Gluconeogenesis);01100(Metabolic pathways);01110(Biosynthesis of secondary metabolites);01200(Carbon metabolism);01230(Biosynthesis of amino acids)	K00927	EC:2.7.2.3	unnamed protein product [Fusarium graminearum]	mRNA	4305.88	4605.28	4397.24	1483.96	892.868	1492.98	3.43904	1.782	4.85404e-16	5.05883e-15	up	yes
FGSG_12931	XM_011327798.1	NA	NA	NA	NA	hypothetical protein FGSG_12931 [Fusarium graminearum PH-1]	mRNA	0.754476	1.09237	1.166	0.459434	0.126969	0.291809	3.43066	1.77848	0.00118367	0.00303359	up	yes
FGSG_00866	XM_011318291.1	GO:0003713(transcription coactivator activity);GO:0005634(nucleus);GO:0008195(phosphatidate phosphatase activity);GO:0009062(fatty acid catabolic process);GO:0019432(triglyceride biosynthetic process);GO:0045944(positive regulation of transcription by RNA polymerase II)	00561(Glycerolipid metabolism);00564(Glycerophospholipid metabolism);01100(Metabolic pathways);01110(Biosynthesis of secondary metabolites)	K15728	EC:3.1.3.4	nuclear elongation and deformation protein 1 [Fusarium graminearum PH-1]	mRNA	178.195	140.532	182.304	40.3827	65.8203	40.0961	3.4247	1.77598	6.06716e-38	2.17544e-36	up	yes
FGSG_12223	XM_011322685.1	GO:0005575(cellular_component);GO:0008152(metabolic process);GO:0016491(oxidoreductase activity)	NA	NA	NA	hypothetical protein FGSG_12223 [Fusarium graminearum PH-1]	mRNA	1.13859	1.41702	0.799754	0.482851	0.199091	0.298096	3.42371	1.77556	0.000965144	0.0025177	up	yes
FGSG_12278	XM_011323022.1	NA	NA	NA	NA	hypothetical protein FGSG_12278 [Fusarium graminearum PH-1]	mRNA	3.57699	4.62731	4.22606	1.27718	1.058	1.31028	3.40982	1.7697	1.44486e-14	1.32546e-13	up	yes
FGSG_06117	XM_011326439.1	GO:0005575(cellular_component);GO:0016837(carbon-oxygen lyase activity, acting on polysaccharides);GO:0045490(pectin catabolic process)	NA	K18195	EC:4.2.2.23	hypothetical protein FGSG_06117 [Fusarium graminearum PH-1]	mRNA	43.1931	53.0137	47.4746	16.9493	6.22674	19.1391	3.39551	1.76363	1.46983e-07	6.636e-07	up	yes
FGSG_09232	XM_011330241.1	GO:0005267(potassium channel activity);GO:0016020(membrane);GO:0071805(potassium ion transmembrane transport)	NA	NA	NA	hypothetical protein FGSG_09232 [Fusarium graminearum PH-1]	mRNA	22.3781	23.8118	20.9232	4.97451	8.61609	6.17861	3.39483	1.76334	2.13725e-33	6.35967e-32	up	yes
FGSG_09873	XM_011320473.1	GO:0005575(cellular_component)	00260(Glycine, serine and threonine metabolism);00460(Cyanoamino acid metabolism);00630(Glyoxylate and dicarboxylate metabolism);00670(One carbon pool by folate);00680(Methane metabolism);01100(Metabolic pathways);01110(Biosynthesis of secondary metabolites);01200(Carbon metabolism);01230(Biosynthesis of amino acids);01240(Biosynthesis of cofactors)	K00600	EC:2.1.2.1	serine hydroxymethyltransferase [Fusarium graminearum PH-1]	mRNA	312.262	313.37	317.058	80.5815	112.483	85.3452	3.38598	1.75957	2.60624e-78	3.66687e-76	up	yes
FGSG_11408	XM_011327519.1	NA	NA	NA	NA	hypothetical protein FGSG_11408 [Fusarium graminearum PH-1]	mRNA	3.21024	2.95478	3.75415	1.0806	0.630917	1.22665	3.37596	1.7553	8.77245e-08	4.08015e-07	up	yes
FGSG_00738	XM_011318145.1	GO:0005783(endoplasmic reticulum)	NA	NA	NA	hypothetical protein FGSG_00738 [Fusarium graminearum PH-1]	mRNA	27.5108	24.8575	27.7019	3.26682	16.7798	3.68239	3.37436	1.75461	0.00161705	0.00404544	up	yes
FGSG_09154	XM_011330329.1	GO:0002084(protein depalmitoylation);GO:0005737(cytoplasm);GO:0008474(palmitoyl-(protein) hydrolase activity);GO:0052689(carboxylic ester hydrolase activity)	NA	NA	NA	hypothetical protein FGSG_09154 [Fusarium graminearum PH-1]	mRNA	28.1528	28.6284	31.9401	8.73918	8.21888	9.41753	3.36377	1.75008	1.21152e-35	3.9501e-34	up	yes
FGSG_08610	XM_011321835.1	GO:0042802(identical protein binding);GO:0080176(xyloglucan 1,6-alpha-xylosidase activity)	NA	K01811	EC:3.2.1.177	hypothetical protein FGSG_08610 [Fusarium graminearum PH-1]	mRNA	10.7706	11.1621	13.1223	2.18972	6.27608	1.95966	3.36243	1.74951	7.40896e-10	4.35323e-09	up	yes
FGSG_04768	XM_011324910.1	GO:0004553(hydrolase activity, hydrolyzing O-glycosyl compounds);GO:0005575(cellular_component);GO:0005975(carbohydrate metabolic process)	NA	NA	NA	hypothetical protein FGSG_04768 [Fusarium graminearum PH-1]	mRNA	0.521668	1.12808	1.21077	0.212649	0.240256	0.39843	3.36003	1.74847	7.53523e-05	0.000235708	up	yes
FGSG_09374	XM_011330069.1	GO:0005886(plasma membrane);GO:0006847(plasma membrane acetate transport);GO:0015123(acetate transmembrane transporter activity)	NA	NA	NA	hypothetical protein FGSG_09374 [Fusarium graminearum PH-1]	mRNA	881.576	865.752	892.015	306.047	180.917	300.311	3.3525	1.74524	8.01832e-16	8.1982e-15	up	yes
FGSG_04086	XM_011323252.1	NA	NA	NA	NA	hypothetical protein FGSG_04086 [Fusarium graminearum PH-1]	mRNA	14.3467	20.5606	18.596	4.84888	5.3058	5.80653	3.35208	1.74506	2.09354e-21	3.23761e-20	up	yes
FGSG_00769	XM_011318178.1	NA	NA	NA	NA	hypothetical protein FGSG_00769 [Fusarium graminearum PH-1]	mRNA	3172.72	3607.02	3318.99	1177.72	686.934	1151.58	3.34812	1.74335	1.0917e-14	1.0137e-13	up	yes
FGSG_10809	XM_011327287.1	GO:0003674(molecular_function);GO:0016021(integral component of membrane);GO:0055085(transmembrane transport)	NA	NA	NA	hypothetical protein FGSG_10809 [Fusarium graminearum PH-1]	mRNA	38.3236	42.4875	40.8166	12.8744	11.9793	11.4908	3.34652	1.74266	1.62872e-43	7.63846e-42	up	yes
FGSG_05311	XM_011325523.1	GO:0005634(nucleus);GO:0005829(cytosol);GO:0008150(biological_process);GO:0016888(endodeoxyribonuclease activity, producing 5'-phosphomonoesters)	NA	NA	NA	hypothetical protein FGSG_05311 [Fusarium graminearum PH-1]	mRNA	0.67228	0.598101	0.603072	0.138593	0.19533	0.22664	3.34209	1.74075	3.6481e-09	2.00514e-08	up	yes
FGSG_09609	XM_011329797.1	NA	NA	NA	NA	hypothetical protein FGSG_09609 [Fusarium graminearum PH-1]	mRNA	52.084	51.7596	57.2036	8.85291	28.9889	10.3685	3.34051	1.74007	6.9657e-10	4.1077e-09	up	yes
FGSG_10086	XM_011320717.1	GO:0003674(molecular_function);GO:0005575(cellular_component);GO:0008150(biological_process)	NA	NA	NA	hypothetical protein FGSG_10086 [Fusarium graminearum PH-1]	mRNA	7.18768	7.67584	5.6272	1.76834	1.55735	2.81848	3.33499	1.73768	5.24483e-11	3.45492e-10	up	yes
FGSG_13323	XM_011321776.1	NA	NA	NA	NA	hypothetical protein FGSG_13323 [Fusarium graminearum PH-1]	mRNA	0.951367	0.530307	0.592808	0.277192	0.165948	0.180192	3.32805	1.73468	0.00325019	0.00769816	up	yes
FGSG_02480	XM_011320106.1	GO:0004751(ribose-5-phosphate isomerase activity);GO:0005576(extracellular region);GO:0009052(pentose-phosphate shunt, non-oxidative branch)	00030(Pentose phosphate pathway);01100(Metabolic pathways);01110(Biosynthesis of secondary metabolites);01200(Carbon metabolism);01230(Biosynthesis of amino acids)	K01807	EC:5.3.1.6	hypothetical protein FGSG_02480 [Fusarium graminearum PH-1]	mRNA	119.127	136.273	135.898	38.4062	42.7842	36.6161	3.32153	1.73185	1.7834e-54	1.2478e-52	up	yes
FGSG_12325	XM_011323294.1	NA	NA	NA	NA	hypothetical protein FGSG_12325 [Fusarium graminearum PH-1]	mRNA	5.09305	4.7508	4.32711	1.14759	1.68348	1.45963	3.30272	1.72365	2.21279e-18	2.78351e-17	up	yes
FGSG_10407	XM_011321079.1	NA	NA	NA	NA	hypothetical protein FGSG_10407 [Fusarium graminearum PH-1]	mRNA	1.90871	2.77832	1.88685	0.683383	0.651761	0.655959	3.30163	1.72318	1.96202e-09	1.1066e-08	up	yes
FGSG_08055	XM_011322467.1	GO:0003674(molecular_function);GO:0005575(cellular_component);GO:0008150(biological_process)	NA	NA	NA	hypothetical protein FGSG_08055 [Fusarium graminearum PH-1]	mRNA	2.63498	3.51879	2.78116	0.199954	2.12696	0.395495	3.282	1.71457	0.000634091	0.001711	up	yes
FGSG_09820	XM_011329564.1	GO:0000097(sulfur amino acid biosynthetic process);GO:0005829(cytosol);GO:0017172(cysteine dioxygenase activity);GO:0019451(L-cysteine catabolic process to pyruvate, using cysteine dioxygenase);GO:0042412(taurine biosynthetic process)	00270(Cysteine and methionine metabolism);00430(Taurine and hypotaurine metabolism);01100(Metabolic pathways)	K00456	EC:1.13.11.20	cysteine dioxygenase [Fusarium graminearum PH-1]	mRNA	84.8998	95.4967	91.6298	28.189	23.1603	31.5782	3.28029	1.71382	3.73052e-23	6.53422e-22	up	yes
FGSG_00782	XM_011318191.1	NA	NA	NA	NA	hypothetical protein FGSG_00782 [Fusarium graminearum PH-1]	mRNA	11.1052	10.1596	10.7003	2.7814	4.40082	2.57302	3.27671	1.71225	4.79832e-33	1.39107e-31	up	yes
FGSG_04344	XM_011322965.1	NA	NA	NA	NA	hypothetical protein FGSG_04344 [Fusarium graminearum PH-1]	mRNA	1.38659	2.5876	1.63638	0.681085	0.278389	0.753252	3.27581	1.71185	7.07791e-05	0.000221939	up	yes
FGSG_13270	XM_011321486.1	NA	NA	NA	NA	hypothetical protein FGSG_13270 [Fusarium graminearum PH-1]	mRNA	8.29051	7.8727	8.11248	2.29505	2.08943	3.04454	3.26769	1.70827	5.76828e-18	7.05049e-17	up	yes
FGSG_05272	XM_011325481.1	GO:0005575(cellular_component);GO:0016491(oxidoreductase activity);GO:0055114(oxidation-reduction process)	00260(Glycine, serine and threonine metabolism);00330(Arginine and proline metabolism);00340(Histidine metabolism);00350(Tyrosine metabolism);00360(Phenylalanine metabolism);00380(Tryptophan metabolism);01100(Metabolic pathways);01110(Biosynthesis of secondary metabolites)	K00274	EC:1.4.3.4	hypothetical protein FGSG_05272 [Fusarium graminearum PH-1]	mRNA	9.57351	11.0026	11.4433	2.57209	4.31535	2.91835	3.26536	1.70724	2.5296e-27	5.71434e-26	up	yes
FGSG_13134	XM_011328807.1	GO:0003674(molecular_function);GO:0005575(cellular_component);GO:0008150(biological_process)	NA	NA	NA	hypothetical protein FGSG_13134 [Fusarium graminearum PH-1]	mRNA	0.958117	0.563868	0.741345	0.194477	0.283797	0.216952	3.25553	1.70289	7.41441e-10	4.35445e-09	up	yes
FGSG_02578	XM_011320214.1	NA	NA	NA	NA	hypothetical protein FGSG_02578 [Fusarium graminearum PH-1]	mRNA	21952.3	24893.1	23971.3	8741.95	4214.38	8801.82	3.25472	1.70253	1.32701e-10	8.36667e-10	up	yes
FGSG_11858	XM_011318354.1	NA	NA	NA	NA	hypothetical protein FPSE_12052 [Fusarium pseudograminearum CS3096]	mRNA	308.886	358.296	404.742	114.528	99.4865	116.626	3.24195	1.69686	1.80481e-25	3.67897e-24	up	yes
FGSG_03026	XM_011324458.1	NA	NA	NA	NA	hypothetical protein FGSG_03026 [Fusarium graminearum PH-1]	mRNA	10.5855	14.0343	13.5801	3.72374	4.04643	4.02411	3.23885	1.69548	8.31301e-28	1.9272e-26	up	yes
FGSG_06536	XM_011327845.1	GO:0005576(extracellular region);GO:0005634(nucleus);GO:0005829(cytosol);GO:0050031(L-pipecolate oxidase activity);GO:0050660(flavin adenine dinucleotide binding);GO:0051699(proline oxidase activity);GO:0055114(oxidation-reduction process)	00260(Glycine, serine and threonine metabolism);00310(Lysine degradation);01100(Metabolic pathways);04146(Peroxisome)	K00306	EC:1.5.3.1;EC:1.5.3.7	hypothetical protein FGSG_06536 [Fusarium graminearum PH-1]	mRNA	1.10541	0.618008	0.839006	0.298197	0.315182	0.181849	3.22225	1.68807	1.45555e-08	7.44689e-08	up	yes
FGSG_04553	XM_011322732.1	GO:0003674(molecular_function);GO:0005575(cellular_component);GO:0008150(biological_process)	NA	NA	NA	hypothetical protein FGSG_04553 [Fusarium graminearum PH-1]	mRNA	0.998764	1.30256	0.917995	0.268137	0.357679	0.374012	3.21988	1.68701	6.22085e-11	4.05861e-10	up	yes
FGSG_04343	XM_011322966.1	GO:0005575(cellular_component)	00051(Fructose and mannose metabolism);01100(Metabolic pathways)	K19029	EC:2.7.1.105;EC:3.1.3.46	hypothetical protein FPSE_12076 [Fusarium pseudograminearum CS3096]	mRNA	51.6185	47.3674	50.5928	15.6609	16.6721	14.1365	3.21886	1.68655	6.8672e-104	1.89979e-101	up	yes
FGSG_13856	XM_011326944.1	GO:0003674(molecular_function);GO:0005575(cellular_component);GO:0043942(negative regulation of sexual sporulation resulting in formation of a cellular spore);GO:1900760(negative regulation of sterigmatocystin biosynthetic process)	NA	NA	NA	hypothetical protein FGSG_13856 [Fusarium graminearum PH-1]	mRNA	38.3748	36.937	35.7278	10.4775	11.3162	12.7619	3.21336	1.68408	4.78666e-36	1.57255e-34	up	yes
FGSG_13677	XM_011320597.1	NA	NA	NA	NA	hypothetical protein FGSG_13677 [Fusarium graminearum PH-1]	mRNA	0.562072	0.40012	0.524132	0.237296	0.13544	0.092369	3.19567	1.67612	0.00119259	0.0030544	up	yes
FGSG_12695	XM_011325361.1	NA	NA	NA	NA	hypothetical protein FGSG_12695 [Fusarium graminearum PH-1]	mRNA	0.239703	0.134838	0.536326	0.130404	0.077355	0.077549	3.19257	1.67472	0.0221313	0.0436355	up	yes
FGSG_01158	XM_011318624.1	GO:0003674(molecular_function);GO:0005575(cellular_component);GO:0008150(biological_process)	NA	NA	NA	hypothetical protein FPOA_01192 [Fusarium poae]	mRNA	276.183	219.057	213.788	81.1063	54.7962	86.5377	3.1875	1.67243	6.23793e-17	7.0212e-16	up	yes
FGSG_07560	XM_011329037.1	GO:0003674(molecular_function);GO:0005575(cellular_component);GO:0008150(biological_process)	NA	NA	NA	hypothetical protein FGSG_07560 [Fusarium graminearum PH-1]	mRNA	0.858282	0.810897	0.779562	0.14253	0.377929	0.249068	3.18214	1.67	3.29477e-08	1.6185e-07	up	yes
FGSG_11112	XM_011326941.1	GO:0005575(cellular_component)	NA	NA	NA	hypothetical protein FGSG_11112 [Fusarium graminearum PH-1]	mRNA	1.9106	1.44123	1.38093	0.431609	0.526193	0.529918	3.18122	1.66958	4.04142e-14	3.5514e-13	up	yes
FGSG_02229	XM_011319822.1	GO:0003674(molecular_function);GO:0016020(membrane);GO:0055085(transmembrane transport)	NA	NA	NA	hypothetical protein FGSG_02229 [Fusarium graminearum PH-1]	mRNA	3.51685	3.67103	4.26257	0.868703	1.93823	0.793821	3.18001	1.66903	4.73696e-12	3.47789e-11	up	yes
FGSG_07526	XM_011329000.1	NA	NA	NA	NA	hypothetical protein FGSG_07526 [Fusarium graminearum PH-1]	mRNA	20.2337	20.4224	22.3022	6.9499	6.75182	6.20079	3.16334	1.66145	2.73989e-50	1.6177e-48	up	yes
FGSG_01280	XM_011318759.1	GO:0005575(cellular_component)	NA	NA	NA	hypothetical protein FGSG_01280 [Fusarium graminearum PH-1]	mRNA	73.2827	82.7136	82.4547	23.3362	27.7722	24.2886	3.16261	1.66111	5.80076e-55	4.14835e-53	up	yes
FGSG_10420	XM_011321092.1	GO:0003674(molecular_function);GO:0005575(cellular_component);GO:0008150(biological_process)	NA	NA	NA	hypothetical protein FGSG_10420 [Fusarium graminearum PH-1]	mRNA	15.0311	13.5811	16.3024	3.43558	7.7702	3.00135	3.16141	1.66057	5.37513e-12	3.92861e-11	up	yes
FGSG_09551	XM_011329861.1	NA	NA	NA	NA	hypothetical protein FGSG_09551 [Fusarium graminearum PH-1]	mRNA	257.266	286.963	275.852	92.8088	69.4525	97.2479	3.16012	1.65998	1.63712e-20	2.39594e-19	up	yes
FGSG_05921	XM_011326229.1	GO:0003674(molecular_function);GO:0005575(cellular_component)	00100(Steroid biosynthesis);01100(Metabolic pathways);01110(Biosynthesis of secondary metabolites)	K09828	EC:1.3.1.72	hypothetical protein FGSG_05921 [Fusarium graminearum PH-1]	mRNA	55.1173	64.4509	67.7504	23.4348	12.0576	23.8172	3.15832	1.65916	1.13754e-10	7.22486e-10	up	yes
FGSG_02852	XM_011324652.1	GO:0005737(cytoplasm);GO:0006559(L-phenylalanine catabolic process);GO:0016034(maleylacetoacetate isomerase activity)	00350(Tyrosine metabolism);01100(Metabolic pathways)	K01800	EC:5.2.1.2	hypothetical protein FGSG_02852 [Fusarium graminearum PH-1]	mRNA	0.967893	1.41285	1.53673	0.579666	0.322554	0.338737	3.15682	1.65847	5.71434e-06	2.1061e-05	up	yes
FGSG_11248	XM_011327702.1	GO:0003674(molecular_function);GO:0006950(response to stress);GO:0016021(integral component of membrane)	NA	NA	NA	hypothetical protein FGSG_11248 [Fusarium graminearum PH-1]	mRNA	12.2623	6.04368	11.9742	1.70741	6.5713	1.31659	3.15572	1.65797	2.60706e-05	8.76285e-05	up	yes
FGSG_12722	XM_011325580.1	NA	NA	NA	NA	hypothetical protein FGSG_12722 [Fusarium graminearum PH-1]	mRNA	2.01069	1.95399	2.06715	0.577139	0.855243	0.479042	3.15568	1.65795	4.04632e-10	2.43321e-09	up	yes
FGSG_11663	XM_011317346.1	GO:0005575(cellular_component)	NA	NA	NA	hypothetical protein FGSG_11663 [Fusarium graminearum PH-1]	mRNA	3.36469	3.71945	3.2253	0.866095	1.58271	0.818264	3.15556	1.6579	1.09584e-17	1.30974e-16	up	yes
FGSG_02893	XM_011324609.1	GO:0001953(negative regulation of cell-matrix adhesion);GO:0016990(arginine deiminase activity);GO:0018101(protein citrullination);GO:2001045(negative regulation of integrin-mediated signaling pathway)	NA	K01481	EC:3.5.3.15	hypothetical protein FGSG_02893 [Fusarium graminearum PH-1]	mRNA	2.6333	2.61878	2.79787	0.871864	0.952919	0.728009	3.15339	1.6569	6.62161e-33	1.90045e-31	up	yes
FGSG_02734	XM_011320394.1	GO:0003674(molecular_function);GO:0005575(cellular_component)	NA	NA	NA	hypothetical protein FGSG_02734 [Fusarium graminearum PH-1]	mRNA	47.4655	47.3921	51.6187	7.93567	30.6448	7.95008	3.14796	1.65442	2.71565e-07	1.18674e-06	up	yes
FGSG_10173	XM_011320812.1	NA	NA	NA	NA	hypothetical protein FGSG_10173 [Fusarium graminearum PH-1]	mRNA	3.80084	6.23812	5.27392	1.52876	1.44841	1.88758	3.14773	1.65431	8.27037e-12	5.92756e-11	up	yes
FGSG_05562	XM_011325811.1	GO:0003674(molecular_function);GO:0005575(cellular_component);GO:0008150(biological_process)	NA	NA	NA	hypothetical protein FGSG_05562 [Fusarium graminearum PH-1]	mRNA	114.706	107.201	120.014	36.6833	35.6547	36.2955	3.14747	1.65419	8.02839e-57	6.07716e-55	up	yes
FGSG_10739	XM_011327367.1	GO:0005575(cellular_component)	00860(Porphyrin and chlorophyll metabolism);01100(Metabolic pathways);01110(Biosynthesis of secondary metabolites);01240(Biosynthesis of cofactors)	K00228	EC:1.3.3.3	coproporphyrinogen III oxidase [Fusarium graminearum PH-1]	mRNA	1774.36	2293.43	1966.69	811.954	299.463	807.471	3.14478	1.65296	2.06953e-07	9.18026e-07	up	yes
FGSG_00713	XM_011318116.1	GO:0000122(negative regulation of transcription by RNA polymerase II);GO:0000981(RNA polymerase II transcription factor activity, sequence-specific DNA binding);GO:0003700(DNA binding transcription factor activity);GO:0005634(nucleus);GO:0006351(transcription, DNA-templated);GO:0008270(zinc ion binding);GO:0009410(response to xenobiotic stimulus);GO:0036180(filamentous growth of a population of u…	NA	NA	NA	hypothetical protein FGSG_00713 [Fusarium graminearum PH-1]	mRNA	172.253	222.762	188.018	81.5968	22.5556	81.5833	3.13905	1.65033	0.00118303	0.0030335	up	yes
FGSG_07968	XM_011329512.1	GO:0003674(molecular_function);GO:0006950(response to stress);GO:0016021(integral component of membrane)	NA	NA	NA	hypothetical protein FGSG_07968 [Fusarium graminearum PH-1]	mRNA	1.28842	1.66451	2.10934	0.477195	0.728764	0.407274	3.13797	1.64983	5.01429e-10	2.99377e-09	up	yes
FGSG_00971	XM_011318411.1	GO:0003674(molecular_function);GO:0005575(cellular_component);GO:0008150(biological_process)	NA	NA	NA	hypothetical protein FGSG_00971 [Fusarium graminearum PH-1]	mRNA	111.092	122.07	122.535	32.2585	49.3792	31.7216	3.13779	1.64975	3.30898e-37	1.13611e-35	up	yes
FGSG_07810	XM_011329330.1	GO:0003674(molecular_function);GO:0005575(cellular_component);GO:0008150(biological_process)	NA	NA	NA	hypothetical protein FGSG_07810 [Fusarium graminearum PH-1]	mRNA	0.364893	0.359006	0.391542	0.116515	0.166122	0.072931	3.13707	1.64942	3.15702e-06	1.20189e-05	up	yes
FGSG_02708	XM_011320360.1	NA	NA	NA	NA	hypothetical protein FGSG_02708 [Fusarium graminearum PH-1]	mRNA	11.5223	14.2684	11.3366	3.84879	3.15429	4.83551	3.13612	1.64898	6.9801e-15	6.59011e-14	up	yes
FGSG_20565	unassigned_transcript_105	NA	NA	NA	NA		tRNA	2.69467	3.72643	2.38143	1.03735	0.532123	1.23811	3.13527	1.64859	0.00625156	0.0139976	up	yes
FGSG_06257	XM_011326605.1	GO:0005575(cellular_component)	00010(Glycolysis / Gluconeogenesis);01100(Metabolic pathways);01110(Biosynthesis of secondary metabolites);01200(Carbon metabolism);01230(Biosynthesis of amino acids)	K00134	EC:1.2.1.12	glyceraldehyde-3-phosphate dehydrogenase [Fusarium graminearum PH-1]	mRNA	10514.8	11048.5	10046.7	3674.7	2778.48	3683.62	3.11834	1.64078	1.21638e-22	2.04478e-21	up	yes
FGSG_13857	XM_011326945.1	GO:0005737(cytoplasm);GO:0008757(S-adenosylmethionine-dependent methyltransferase activity);GO:0032259(methylation)	NA	NA	NA	hypothetical protein FGSG_13857 [Fusarium graminearum PH-1]	mRNA	28.6308	30.4676	31.1753	9.69498	9.63064	9.68662	3.11157	1.63764	4.11813e-37	1.40647e-35	up	yes
FGSG_12616	XM_011324953.1	NA	NA	NA	NA	hypothetical protein FGSG_12616 [Fusarium graminearum PH-1]	mRNA	0.491946	0.412733	0.595666	0.073275	0.282371	0.126763	3.11011	1.63697	1.57308e-05	5.47511e-05	up	yes
FGSG_10554	XM_011321250.1	NA	NA	NA	NA	hypothetical protein FGSG_10554 [Fusarium graminearum PH-1]	mRNA	2.60989	1.91151	2.81765	0.939664	0.521521	0.899273	3.10917	1.63653	1.27262e-07	5.79823e-07	up	yes
FGSG_13235	XM_011329390.1	NA	NA	NA	NA	hypothetical protein FGSG_13235 [Fusarium graminearum PH-1]	mRNA	7.01155	6.87743	7.12192	1.88888	2.69593	2.17948	3.10615	1.63513	1.5794e-19	2.16565e-18	up	yes
FGSG_13696	XM_011320689.1	NA	NA	NA	NA	hypothetical protein FGSG_13696 [Fusarium graminearum PH-1]	mRNA	0.878733	0.928967	1.14855	0.31126	0.345386	0.295344	3.10534	1.63475	1.73217e-05	5.98539e-05	up	yes
FGSG_01069	XM_011318525.1	GO:0005829(cytosol);GO:0046496(nicotinamide nucleotide metabolic process);GO:0047453(ATP-dependent NAD(P)H-hydrate dehydratase activity);GO:0052855(ADP-dependent NAD(P)H-hydrate dehydratase activity)	NA	K17757	EC:4.2.1.93	unnamed protein product [Fusarium graminearum]	mRNA	93.6692	94.6515	95.9607	21.5548	46.0279	23.969	3.10515	1.63466	4.07279e-19	5.4461e-18	up	yes
FGSG_01868	XM_011319415.1	GO:0016709(oxidoreductase activity, acting on paired donors, with incorporation or reduction of molecular oxygen, NAD(P)H as one donor, and incorporation of one atom of oxygen);GO:0020037(heme binding);GO:0043231(intracellular membrane-bounded organelle);GO:0044281(small molecule metabolic process);GO:1900560(austinol biosynthetic process);GO:1900563(dehydroaustinol biosynthetic process)	NA	NA	NA	hypothetical protein FGSG_01868 [Fusarium graminearum PH-1]	mRNA	2.3346	2.86305	2.39393	0.821429	1.01274	0.61679	3.09739	1.63105	3.35936e-17	3.86521e-16	up	yes
FGSG_09651	XM_011329754.1	GO:0006811(ion transport);GO:0008381(mechanosensitive ion channel activity);GO:0009992(cellular water homeostasis);GO:0016021(integral component of membrane)	NA	NA	NA	hypothetical protein FGSG_09651 [Fusarium graminearum PH-1]	mRNA	86.9059	82.0383	83.3199	21.0462	36.4463	24.0058	3.09533	1.63009	2.05823e-34	6.32819e-33	up	yes
FGSG_09684	XM_011329719.1	GO:0003959(NADPH dehydrogenase activity);GO:0005622(intracellular);GO:0055114(oxidation-reduction process)	NA	NA	NA	hypothetical protein FGSG_09684 [Fusarium graminearum PH-1]	mRNA	100.582	53.9402	90.4277	15.7187	49.7557	13.9148	3.08543	1.62547	1.95036e-07	8.66948e-07	up	yes
FGSG_11844	XM_011318280.1	NA	NA	NA	NA	hypothetical protein FGSG_11844 [Fusarium graminearum PH-1]	mRNA	1.36026	1.60797	0.932338	0.457026	0.16156	0.645692	3.08522	1.62537	0.000768171	0.00204089	up	yes
FGSG_08692	XM_011321744.1	NA	NA	NA	NA	hypothetical protein FGSG_08692 [Fusarium graminearum PH-1]	mRNA	1031.86	1168.93	1107.19	324.107	418.792	330.176	3.08271	1.6242	1.97701e-53	1.33283e-51	up	yes
FGSG_01534	XM_011319042.1	GO:0003924(GTPase activity);GO:0005525(GTP binding);GO:0005622(intracellular);GO:0006886(intracellular protein transport);GO:0006913(nucleocytoplasmic transport);GO:0007165(signal transduction);GO:0007264(small GTPase mediated signal transduction);GO:0015031(protein transport);GO:0016020(membrane)	NA	NA	NA	hypothetical protein FGSG_01534 [Fusarium graminearum PH-1]	mRNA	141.19	150.064	151.156	41.2684	60.4889	41.8702	3.08025	1.62305	1.41009e-46	7.35977e-45	up	yes
FGSG_00185	XM_011317499.1	GO:0003674(molecular_function);GO:0005575(cellular_component);GO:0008150(biological_process)	NA	NA	NA	hypothetical protein FGSG_00185 [Fusarium graminearum PH-1]	mRNA	80.6248	74.5176	86.4159	18.2042	42.3799	18.0009	3.07385	1.62005	3.4982e-14	3.09295e-13	up	yes
FGSG_11241	XM_011327712.1	GO:0003674(molecular_function);GO:0005575(cellular_component);GO:0008150(biological_process)	NA	NA	NA	hypothetical protein FGSG_11241 [Fusarium graminearum PH-1]	mRNA	0.167515	0.094903	0.167397	0.022501	0.095593	0.022361	3.06016	1.61361	0.00599606	0.013471	up	yes
FGSG_02918	XM_011324581.1	GO:0004190(aspartic-type endopeptidase activity);GO:0006508(proteolysis);GO:0030163(protein catabolic process)	04138(Autophagy - yeast)	K01381	EC:3.4.23.25	hypothetical protein FGSG_02918 [Fusarium graminearum PH-1]	mRNA	7.5096	6.56233	8.68042	1.83268	3.60251	2.00529	3.05791	1.61255	1.08647e-17	1.29975e-16	up	yes
FGSG_10803	XM_011327294.1	NA	NA	NA	NA	hypothetical protein FGSG_10803 [Fusarium graminearum PH-1]	mRNA	10.5246	11.2164	10.5809	4.77961	1.79154	4.00109	3.05725	1.61223	4.04549e-07	1.73875e-06	up	yes
FGSG_08023	XM_011322504.1	GO:0003824(catalytic activity);GO:0005506(iron ion binding);GO:0005575(cellular_component);GO:0009055(electron transfer activity);GO:0016705(oxidoreductase activity, acting on paired donors, with incorporation or reduction of molecular oxygen);GO:0020037(heme binding);GO:0045461(sterigmatocystin biosynthetic process);GO:0055114(oxidation-reduction process)	NA	NA	NA	hypothetical protein FGSG_08023 [Fusarium graminearum PH-1]	mRNA	10.3089	7.71002	8.29587	2.4815	3.41041	2.7199	3.05566	1.61148	9.45353e-46	4.83662e-44	up	yes
FGSG_10728	XM_011327380.1	GO:0003674(molecular_function);GO:0005575(cellular_component)	NA	NA	NA	hypothetical protein FGSG_10728 [Fusarium graminearum PH-1]	mRNA	9.51389	10.9682	10.9436	3.23357	3.79645	3.26536	3.0524	1.60994	1.35294e-40	5.50707e-39	up	yes
FGSG_11274	XM_011327671.1	GO:0003674(molecular_function);GO:0005575(cellular_component);GO:0008150(biological_process)	NA	NA	NA	hypothetical protein FGSG_11274 [Fusarium graminearum PH-1]	mRNA	11.2859	10.5257	9.25789	1.70848	6.33903	2.16163	3.04329	1.60563	1.04852e-07	4.82477e-07	up	yes
FGSG_07528	XM_011329002.1	GO:0005575(cellular_component)	00010(Glycolysis / Gluconeogenesis);00230(Purine metabolism);00620(Pyruvate metabolism);01100(Metabolic pathways);01110(Biosynthesis of secondary metabolites);01200(Carbon metabolism);01230(Biosynthesis of amino acids);01240(Biosynthesis of cofactors)	K00873	EC:2.7.1.40	pyruvate kinase [Fusarium graminearum PH-1]	mRNA	1519.73	1593.33	1481.69	531.646	431.284	547.87	3.04128	1.60468	2.35293e-25	4.72924e-24	up	yes
FGSG_13155	XM_011328955.1	NA	NA	NA	NA	hypothetical protein FGSG_13155 [Fusarium graminearum PH-1]	mRNA	2.8491	3.03553	2.94977	0.711269	1.26654	0.944644	3.02294	1.59595	1.23852e-09	7.1061e-09	up	yes
FGSG_08504	XM_011321954.1	GO:0003674(molecular_function);GO:0005619(ascospore wall);GO:0005628(prospore membrane);GO:0005811(lipid droplet);GO:0030476(ascospore wall assembly)	NA	NA	NA	hypothetical protein FGSG_08504 [Fusarium graminearum PH-1]	mRNA	127.578	115.529	115.579	20.8191	74.8773	23.0183	3.02141	1.59522	5.54674e-08	2.65325e-07	up	yes
FGSG_02522	XM_011320154.1	GO:0000170(sphingosine hydroxylase activity);GO:0005506(iron ion binding);GO:0005783(endoplasmic reticulum);GO:0006633(fatty acid biosynthetic process);GO:0006675(mannosyl-inositol phosphorylceramide metabolic process);GO:0006687(glycosphingolipid metabolic process);GO:0030148(sphingolipid biosynthetic process);GO:0030437(ascospore formation);GO:0030448(hyphal growth);GO:0042284(sphingolipid delt…	00600(Sphingolipid metabolism);01100(Metabolic pathways)	K04713	EC:1.14.18.5	SUR2 protein [Fusarium graminearum PH-1]	mRNA	350.261	430.359	388.316	143.603	97.622	146.161	3.0175	1.59335	2.50048e-15	2.47638e-14	up	yes
FGSG_13374	XM_011322081.1	NA	NA	NA	NA	hypothetical protein FGSG_13374 [Fusarium graminearum PH-1]	mRNA	1.06143	0.997457	0.800102	0.54893	0.314629	0.087678	3.00555	1.58763	0.00165798	0.00413823	up	yes
FGSG_05113	XM_011325307.1	GO:0016709(oxidoreductase activity, acting on paired donors, with incorporation or reduction of molecular oxygen, NAD(P)H as one donor, and incorporation of one atom of oxygen);GO:0020037(heme binding);GO:0043231(intracellular membrane-bounded organelle);GO:0044281(small molecule metabolic process);GO:0044550(secondary metabolite biosynthetic process)	NA	NA	NA	hypothetical protein FGSG_05113 [Fusarium graminearum PH-1]	mRNA	0.110169	0.24987	0.226213	0.072685	0.095682	0.026774	3.00425	1.587	0.00633616	0.0141723	up	yes
FGSG_03523	XM_011323884.1	GO:0000324(fungal-type vacuole);GO:0005345(purine nucleobase transmembrane transporter activity);GO:0005794(Golgi apparatus);GO:0005886(plasma membrane);GO:0035344(hypoxanthine transport);GO:0055085(transmembrane transport)	NA	NA	NA	hypothetical protein FGSG_03523 [Fusarium graminearum PH-1]	mRNA	0.685415	0.459407	0.327176	0.07718	0.179344	0.233631	3.00313	1.58647	0.000181622	0.000536372	up	yes
FGSG_12509	XM_011324369.1	NA	NA	NA	NA	hypothetical protein FGSG_12509 [Fusarium graminearum PH-1]	mRNA	2.52955	2.41049	1.86015	0.740974	0.856627	0.670388	2.99833	1.58416	3.84078e-17	4.39567e-16	up	yes
FGSG_07150	XM_011328562.1	GO:0003951(NAD+ kinase activity);GO:0005634(nucleus);GO:0005829(cytosol);GO:0006741(NADP biosynthetic process);GO:0008152(metabolic process);GO:0019674(NAD metabolic process)	00760(Nicotinate and nicotinamide metabolism);01100(Metabolic pathways);01240(Biosynthesis of cofactors)	K00858	EC:2.7.1.23	hypothetical protein FGSG_07150 [Fusarium graminearum PH-1]	mRNA	118.24	107.234	116.557	31.0634	49.4778	33.5646	2.99749	1.58375	2.32465e-45	1.17083e-43	up	yes
FGSG_03218	XM_011324236.1	NA	NA	NA	NA	hypothetical protein FGSG_03218 [Fusarium graminearum PH-1]	mRNA	0.448198	0.399947	0.885997	0.216583	0.262598	0.100333	2.99241	1.58131	0.00103301	0.00268068	up	yes
FGSG_11398	XM_011327533.1	GO:0005575(cellular_component);GO:0008152(metabolic process);GO:0016491(oxidoreductase activity)	NA	NA	NA	hypothetical protein FGSG_11398 [Fusarium graminearum PH-1]	mRNA	75.8099	70.3218	68.4224	23.2686	25.6998	22.7664	2.99093	1.5806	9.69985e-91	1.93161e-88	up	yes
FGSG_00152	XM_011317457.1	NA	NA	NA	NA	hypothetical protein FGSG_00152 [Fusarium graminearum PH-1]	mRNA	108.947	103.844	116.305	29.6368	50.8344	29.635	2.9889	1.57961	3.39494e-29	8.29135e-28	up	yes
FGSG_11744	XM_011317660.1	NA	NA	NA	NA	hypothetical protein FGSG_11744 [Fusarium graminearum PH-1]	mRNA	0.90894	0.766718	1.4707	0.158779	0.729557	0.164988	2.98707	1.57873	0.00411327	0.00956389	up	yes
FGSG_10668	XM_011321375.1	NA	NA	NA	NA	hypothetical protein FGSG_10668 [Fusarium graminearum PH-1]	mRNA	12.4371	7.62964	11.2117	2.47813	6.00811	1.98745	2.98638	1.5784	3.91116e-09	2.14517e-08	up	yes
FGSG_01609	XM_011319130.1	NA	NA	NA	NA	hypothetical protein FGSG_01609 [Fusarium graminearum PH-1]	mRNA	8.65538	10.2507	7.50528	2.19952	3.52243	3.12936	2.98389	1.57719	4.50395e-19	6.01643e-18	up	yes
FGSG_10211	XM_011320856.1	GO:0005575(cellular_component)	00260(Glycine, serine and threonine metabolism);01100(Metabolic pathways);01110(Biosynthesis of secondary metabolites);01230(Biosynthesis of amino acids)	K00872	EC:2.7.1.39	hypothetical protein FIESC28_05095 [Fusarium sp. FIESC_28]	mRNA	103.823	107.04	96.2617	35.9953	33.5557	33.4852	2.98074	1.57567	3.73304e-41	1.55371e-39	up	yes
FGSG_01699	XM_011319227.1	GO:0031573(intra-S DNA damage checkpoint)	03440(Homologous recombination);03450(Non-homologous end-joining)	NA	NA	double-strand break repair protein mus-23 [Fusarium graminearum PH-1]	mRNA	23.401	25.9971	24.4084	7.58721	9.55982	7.61489	2.98065	1.57562	1.78562e-51	1.10063e-49	up	yes
FGSG_12910	XM_011326715.1	NA	NA	NA	NA	hypothetical protein FGSG_12910 [Fusarium graminearum PH-1]	mRNA	0.522295	0.506706	0.899679	0.163936	0.2931	0.190114	2.98027	1.57544	8.00745e-06	2.89683e-05	up	yes
FGSG_12221	XM_011322680.1	NA	NA	NA	NA	hypothetical protein FGSG_12221 [Fusarium graminearum PH-1]	mRNA	4.39447	4.24761	5.36849	1.03132	2.32825	1.34361	2.97895	1.57481	6.92746e-11	4.50372e-10	up	yes
FGSG_04814	XM_011324962.1	GO:0005575(cellular_component)	NA	NA	NA	hypothetical protein FGSG_04814 [Fusarium graminearum PH-1]	mRNA	2.18963	2.57574	2.31811	0.653765	1.19751	0.527071	2.97832	1.5745	1.8996e-11	1.3079e-10	up	yes
FGSG_00445	XM_011317812.1	GO:0005575(cellular_component);GO:0008150(biological_process)	NA	NA	NA	hypothetical protein FGSG_00445 [Fusarium graminearum PH-1]	mRNA	96.2613	84.1837	97.6903	20.8499	52.4986	20.2944	2.97017	1.57054	7.75955e-12	5.57688e-11	up	yes
FGSG_10884	XM_011327200.1	GO:0016301(kinase activity)	NA	K15523	EC:2.7.1.172	hypothetical protein FGSG_10884 [Fusarium graminearum PH-1]	mRNA	55.2583	62.996	64.1049	18.7987	22.4201	20.2146	2.96841	1.56969	3.15636e-43	1.42853e-41	up	yes
FGSG_11979	XM_011319125.1	GO:0005575(cellular_component)	04011(MAPK signaling pathway - yeast)	K19806	EC:3.1.3.48	hypothetical protein FGSG_11979 [Fusarium graminearum PH-1]	mRNA	129.218	93.4516	116.845	17.4253	79.5532	17.5393	2.96474	1.56791	0.00284064	0.00681164	up	yes
FGSG_10202	XM_011320847.1	GO:0005575(cellular_component);GO:0008150(biological_process);GO:0008270(zinc ion binding)	NA	NA	NA	an1-type zinc finger [Fusarium longipes]	mRNA	1519.15	1753.55	1764.53	634.727	440.257	626.687	2.96017	1.56568	1.1975e-16	1.30147e-15	up	yes
FGSG_05661	XM_011325926.1	NA	NA	NA	NA	hypothetical protein FGSG_05661 [Fusarium graminearum PH-1]	mRNA	18.2969	23.258	19.1884	5.56825	8.10501	6.86089	2.95816	1.5647	3.23643e-22	5.30282e-21	up	yes
FGSG_00032	XM_011317315.1	GO:0009636(response to toxic substance);GO:0019806(bromide peroxidase activity)	NA	NA	NA	hypothetical protein FGSG_00032 [Fusarium graminearum PH-1]	mRNA	1.5719	1.68783	1.47451	0.592547	0.615774	0.392671	2.95707	1.56417	1.66711e-10	1.04096e-09	up	yes
FGSG_10389	XM_011321057.1	NA	NA	NA	NA	hypothetical protein FGSG_10389 [Fusarium graminearum PH-1]	mRNA	280.245	255.954	268.038	60.2628	153.146	58.8296	2.95416	1.56275	9.16652e-12	6.53007e-11	up	yes
FGSG_08686	XM_011321750.1	GO:0003674(molecular_function);GO:0005575(cellular_component);GO:0008150(biological_process)	NA	NA	NA	hypothetical protein FGSG_08686 [Fusarium graminearum PH-1]	mRNA	26.561	28.5172	25.5619	8.24452	11.1739	7.8947	2.95244	1.56191	3.03052e-42	1.31194e-40	up	yes
FGSG_07992	XM_011322541.1	NA	NA	NA	NA	hypothetical protein FGSG_07992 [Fusarium graminearum PH-1]	mRNA	9.30017	8.18735	9.79596	2.3816	4.6997	2.16266	2.95149	1.56144	5.11786e-13	4.06415e-12	up	yes
FGSG_06387	XM_011326747.1	GO:0005575(cellular_component)	00860(Porphyrin and chlorophyll metabolism);01100(Metabolic pathways);01110(Biosynthesis of secondary metabolites);01240(Biosynthesis of cofactors)	K01719	EC:4.2.1.75	hypothetical protein FGSG_06387 [Fusarium graminearum PH-1]	mRNA	14.3826	23.2359	17.7111	6.43975	3.96932	8.36552	2.94705	1.55927	4.90861e-08	2.36373e-07	up	yes
FGSG_06380	XM_011326740.1	GO:0000981(RNA polymerase II transcription factor activity, sequence-specific DNA binding);GO:0003690(double-stranded DNA binding);GO:0005634(nucleus);GO:0005737(cytoplasm);GO:0006338(chromatin remodeling);GO:0006351(transcription, DNA-templated);GO:0006355(regulation of transcription, DNA-templated);GO:0008270(zinc ion binding);GO:0016584(nucleosome positioning)	NA	NA	NA	hypothetical protein FGSG_06380 [Fusarium graminearum PH-1]	mRNA	0.885539	1.36638	1.06897	0.455203	0.126595	0.546585	2.94306	1.55732	0.00104806	0.00271702	up	yes
FGSG_07191	XM_011328613.1	GO:0004471(malate dehydrogenase (decarboxylating) (NAD+) activity);GO:0005575(cellular_component);GO:0006108(malate metabolic process);GO:0016616(oxidoreductase activity, acting on the CH-OH group of donors, NAD or NADP as acceptor);GO:0051287(NAD binding);GO:0055114(oxidation-reduction process)	00620(Pyruvate metabolism);01100(Metabolic pathways);01200(Carbon metabolism)	K00029	EC:1.1.1.40	hypothetical protein FPSE_03192 [Fusarium pseudograminearum CS3096]	mRNA	106.513	116.201	109.209	33.8322	41.6453	37.6654	2.93366	1.5527	1.15065e-52	7.5222e-51	up	yes
FGSG_02632	XM_011320278.1	GO:0005886(plasma membrane);GO:0008422(beta-glucosidase activity);GO:0009251(glucan catabolic process)	00460(Cyanoamino acid metabolism);00500(Starch and sucrose metabolism);01100(Metabolic pathways);01110(Biosynthesis of secondary metabolites)	K05349	EC:3.2.1.21	hypothetical protein FGSG_02632 [Fusarium graminearum PH-1]	mRNA	1.75243	1.59857	1.98629	0.59254	0.612729	0.616053	2.93045	1.55112	1.11034e-24	2.17103e-23	up	yes
FGSG_02284	XM_011319890.1	NA	NA	NA	NA	hypothetical protein FGSG_02284 [Fusarium graminearum PH-1]	mRNA	285.727	271.043	275.267	86.4082	104.55	93.6712	2.92323	1.54756	1.15226e-97	2.762e-95	up	yes
FGSG_11982	XM_011319159.1	NA	NA	NA	NA	hypothetical protein FGSG_11982 [Fusarium graminearum PH-1]	mRNA	1.09043	1.33011	1.5274	0.432311	0.277226	0.64297	2.91898	1.54546	0.000445572	0.00123607	up	yes
FGSG_02489	XM_011320115.1	GO:0003674(molecular_function);GO:0008150(biological_process)	NA	NA	NA	hypothetical protein FGSG_02489 [Fusarium graminearum PH-1]	mRNA	327.272	334.267	343.568	143.595	47.9262	153.309	2.91479	1.54339	3.07372e-06	1.17341e-05	up	yes
FGSG_03067	XM_011324411.1	GO:0005575(cellular_component);GO:0016702(oxidoreductase activity, acting on single donors with incorporation of molecular oxygen, incorporation of two atoms of oxygen);GO:0055114(oxidation-reduction process)	NA	NA	NA	hypothetical protein FGSG_03067 [Fusarium graminearum PH-1]	mRNA	1.06245	1.06396	0.861916	0.241949	0.465338	0.319615	2.91004	1.54104	6.46135e-12	4.69336e-11	up	yes
FGSG_20083	XR_893069.1	NA	03008(Ribosome biogenesis in eukaryotes);03010(Ribosome)	NA	NA	hypothetical protein G7K_1412-t1 [Saitoella complicata NRRL Y-17804]	rRNA	9.10815	12.9244	30.9083	5.12328	8.22045	4.86245	2.90785	1.53995	1.73269e-06	6.88563e-06	up	yes
FGSG_02076	XM_011319649.1	NA	NA	NA	NA	hypothetical protein FGSG_02076 [Fusarium graminearum PH-1]	mRNA	5.0809	3.25743	3.80392	1.01173	1.87896	1.28887	2.90515	1.53861	8.35872e-14	7.13219e-13	up	yes
FGSG_04378	XM_011322927.1	GO:0005783(endoplasmic reticulum)	NA	NA	NA	hypothetical protein FGSG_04378 [Fusarium graminearum PH-1]	mRNA	70.0372	51.071	61.3624	7.12157	48.2432	7.54206	2.90065	1.53637	0.015154	0.0310517	up	yes
FGSG_20086	XR_893064.1	GO:0003674(molecular_function);GO:0005575(cellular_component);GO:0006351(transcription, DNA-templated);GO:0006355(regulation of transcription, DNA-templated);GO:0008150(biological_process)	NA	NA	NA	hypothetical protein A0H81_15002, partial [Grifola frondosa]	rRNA	6.41111	9.19491	19.8345	3.70477	4.87844	3.6782	2.89041	1.53127	3.58509e-07	1.54995e-06	up	yes
FGSG_11696	XM_011317482.1	GO:0003676(nucleic acid binding);GO:0003700(DNA binding transcription factor activity);GO:0005634(nucleus);GO:0006355(regulation of transcription, DNA-templated);GO:0008270(zinc ion binding)	NA	NA	NA	hypothetical protein FGSG_11696 [Fusarium graminearum PH-1]	mRNA	0.398538	0.280789	0.377018	0.118919	0.156794	0.0905	2.88451	1.52833	1.22846e-12	9.48196e-12	up	yes
FGSG_11387	XM_011327545.1	GO:0005575(cellular_component);GO:0008270(zinc ion binding);GO:0016491(oxidoreductase activity);GO:0016747(transferase activity, transferring acyl groups other than amino-acyl groups);GO:0055114(oxidation-reduction process)	NA	NA	NA	hypothetical protein FGSG_11387 [Fusarium graminearum PH-1]	mRNA	0.377017	0.265131	0.101692	0.035543	0.167483	0.055399	2.87836	1.52525	0.0134354	0.0278208	up	yes
FGSG_12209	XM_011322623.1	NA	NA	NA	NA	hypothetical protein FGSG_12209 [Fusarium graminearum PH-1]	mRNA	2.12366	1.1603	2.76254	0.737526	0.4159	0.95225	2.87152	1.52182	0.000479847	0.00132236	up	yes
FGSG_00887	XM_011318317.1	GO:0000151(ubiquitin ligase complex);GO:0005737(cytoplasm);GO:0061630(ubiquitin protein ligase activity);GO:0071596(ubiquitin-dependent protein catabolic process via the N-end rule pathway)	NA	NA	NA	hypothetical protein FGSG_00887 [Fusarium graminearum PH-1]	mRNA	189.731	193.616	190.558	66.7311	70.3458	62.8309	2.87085	1.52148	6.75816e-66	6.6271e-64	up	yes
FGSG_04126	XM_011323208.1	GO:0005575(cellular_component)	00230(Purine metabolism);00232(Caffeine metabolism);01100(Metabolic pathways)	K00365	EC:1.7.3.3	uricase [Fusarium graminearum PH-1]	mRNA	11835.2	13304	11999.7	5205.6	2700.75	5044.77	2.86762	1.51985	2.87948e-10	1.75315e-09	up	yes
FGSG_13582	XM_011329992.1	NA	NA	NA	NA	hypothetical protein FGSG_13582 [Fusarium graminearum PH-1]	mRNA	0.181235	0.230882	0.241232	0.07442	0.071718	0.081938	2.86461	1.51834	2.24074e-08	1.12463e-07	up	yes
FGSG_08684	XM_011321752.1	GO:0003674(molecular_function);GO:0005575(cellular_component);GO:0008150(biological_process)	NA	NA	NA	hypothetical protein FGSG_08684 [Fusarium graminearum PH-1]	mRNA	63.3199	62.3301	67.6562	22.5202	24.4133	20.5581	2.86415	1.51811	1.72776e-69	1.85085e-67	up	yes
FGSG_01983	XM_011319544.1	NA	NA	NA	NA	hypothetical protein FGSG_01983 [Fusarium graminearum PH-1]	mRNA	3.55883	3.71623	3.66973	1.01892	1.39753	1.41471	2.85678	1.51439	8.9046e-21	1.33869e-19	up	yes
FGSG_20084	XR_893070.1	GO:0003674(molecular_function);GO:0005739(mitochondrion);GO:0043457(regulation of cellular respiration)	03008(Ribosome biogenesis in eukaryotes);03010(Ribosome)	NA	NA	hypothetical protein G7K_1412-t1 [Saitoella complicata NRRL Y-17804]	rRNA	7.94008	11.051	24.7854	4.16242	6.63916	4.52387	2.85646	1.51423	4.24817e-07	1.82141e-06	up	yes
FGSG_13392	XM_011322163.1	NA	NA	NA	NA	hypothetical protein FGSG_13392 [Fusarium graminearum PH-1]	mRNA	119.639	78.2596	103.13	18.6426	68.7391	18.2021	2.85109	1.51151	1.52954e-06	6.12384e-06	up	yes
FGSG_10962	XM_011327108.1	NA	NA	NA	NA	unnamed protein product [Fusarium graminearum]	mRNA	582.409	664.525	662.321	237.77	210.245	223.894	2.84154	1.50667	1.01966e-28	2.46241e-27	up	yes
FGSG_08396	XM_011322078.1	GO:0005575(cellular_component)	00520(Amino sugar and nucleotide sugar metabolism);01100(Metabolic pathways)	K01443	EC:3.5.1.25	hypothetical protein FGSG_08396 [Fusarium graminearum PH-1]	mRNA	60.7557	30.0914	33.6648	16.2958	11.4769	16.0911	2.8386	1.50518	1.17411e-10	7.43526e-10	up	yes
FGSG_13083	XM_011328594.1	NA	NA	NA	NA	hypothetical protein FGSG_13083 [Fusarium graminearum PH-1]	mRNA	10.5333	10.1463	10.1681	3.63166	4.49886	2.73855	2.83812	1.50493	8.47616e-18	1.01871e-16	up	yes
FGSG_20074	XR_893062.1	GO:0003674(molecular_function);GO:0005575(cellular_component);GO:0008150(biological_process)	03008(Ribosome biogenesis in eukaryotes);03010(Ribosome)	NA	NA	hypothetical protein G7K_1412-t1 [Saitoella complicata NRRL Y-17804]	rRNA	20.4439	32.0471	76.3455	13.0624	19.9276	12.421	2.83711	1.50442	3.55878e-06	1.34653e-05	up	yes
FGSG_09470	XM_011329951.1	NA	NA	NA	NA	hypothetical protein FGSG_09470 [Fusarium graminearum PH-1]	mRNA	3.55601	3.18433	2.75409	1.02042	1.30386	1.02695	2.83312	1.50239	8.32281e-28	1.9272e-26	up	yes
FGSG_12796	XM_011326004.1	GO:0003674(molecular_function);GO:0005575(cellular_component)	NA	NA	NA	hypothetical protein FGSG_12796 [Fusarium graminearum PH-1]	mRNA	36.8898	33.1303	37.4619	9.68184	16.9935	11.2794	2.83185	1.50174	5.0001e-27	1.11396e-25	up	yes
FGSG_07116	XM_011328517.1	NA	NA	NA	NA	hypothetical protein FGSG_07116 [Fusarium graminearum PH-1]	mRNA	353.999	307.356	342.392	93.159	167.979	93.8549	2.82751	1.49953	8.72693e-25	1.71413e-23	up	yes
FGSG_04432	XM_011322868.1	NA	NA	NA	NA	hypothetical protein FGSG_04432 [Fusarium graminearum PH-1]	mRNA	4.58505	4.00331	5.38708	1.20853	2.13592	1.60417	2.82411	1.4978	3.19242e-18	3.97924e-17	up	yes
FGSG_00258	XM_011317597.1	NA	NA	NA	NA	hypothetical protein FGSG_00258 [Fusarium graminearum PH-1]	mRNA	7.74551	7.19663	7.99722	2.49258	2.08176	3.5505	2.82336	1.49741	5.1612e-10	3.07723e-09	up	yes
FGSG_12555	XM_011324594.1	NA	NA	NA	NA	hypothetical protein FCULG_00005304, partial [Fusarium culmorum]	mRNA	6734.67	8859.72	7986.37	3363.86	1391.88	3596.62	2.82325	1.49735	5.76064e-07	2.42097e-06	up	yes
FGSG_20079	XR_893074.1	GO:0003674(molecular_function);GO:0005575(cellular_component);GO:0008150(biological_process)	03008(Ribosome biogenesis in eukaryotes);03010(Ribosome)	NA	NA	hypothetical protein G7K_1412-t1 [Saitoella complicata NRRL Y-17804]	rRNA	16.6561	25.8975	59.2112	9.69453	16.3083	10.0496	2.82269	1.49707	2.61118e-06	1.00802e-05	up	yes
FGSG_09394	XM_011330049.1	NA	NA	NA	NA	hypothetical protein FGSG_09394 [Fusarium graminearum PH-1]	mRNA	0.046088	0.103419	0.105469	0.024507	0.026331	0.039549	2.82094	1.49617	0.00287333	0.00687983	up	yes
FGSG_06398	XM_011326760.1	NA	NA	NA	NA	hypothetical protein FGSG_06398 [Fusarium graminearum PH-1]	mRNA	34.2629	35.9754	32.8939	10.4172	16.5518	9.59794	2.82037	1.49588	3.19455e-26	6.84606e-25	up	yes
FGSG_06512	XM_011327820.1	GO:0003674(molecular_function);GO:0005575(cellular_component);GO:0008150(biological_process)	NA	NA	NA	hypothetical protein FGSG_06512 [Fusarium graminearum PH-1]	mRNA	19.0648	18.6402	18.3719	7.24911	6.85758	5.7805	2.81975	1.49556	2.16001e-30	5.63692e-29	up	yes
FGSG_13172	XM_011329101.1	GO:0000981(RNA polymerase II transcription factor activity, sequence-specific DNA binding);GO:0005634(nucleus);GO:0006355(regulation of transcription, DNA-templated);GO:0008270(zinc ion binding)	NA	NA	NA	hypothetical protein FGSG_13172 [Fusarium graminearum PH-1]	mRNA	3.70725	4.10591	4.32911	1.05686	2.0577	1.19501	2.81751	1.49442	2.84345e-16	3.02678e-15	up	yes
FGSG_02688	XM_011320337.1	GO:0003674(molecular_function);GO:0016021(integral component of membrane);GO:0055085(transmembrane transport)	NA	NA	NA	hypothetical protein FGSG_02688 [Fusarium graminearum PH-1]	mRNA	14.2021	16.8023	14.7163	4.34042	7.75304	4.1692	2.8114	1.49129	9.19525e-18	1.10309e-16	up	yes
FGSG_20087	XR_893063.1	GO:0003674(molecular_function);GO:0005575(cellular_component);GO:0008150(biological_process)	03008(Ribosome biogenesis in eukaryotes);03010(Ribosome)	NA	NA	hypothetical protein G7K_1412-t1 [Saitoella complicata NRRL Y-17804]	rRNA	7.86993	11.7474	26.5087	4.45664	7.35788	4.60593	2.80906	1.49009	2.0602e-06	8.07121e-06	up	yes
FGSG_09456	XM_011329968.1	GO:0003872(6-phosphofructokinase activity);GO:0005524(ATP binding);GO:0005945(6-phosphofructokinase complex);GO:0006002(fructose 6-phosphate metabolic process);GO:0030388(fructose 1,6-bisphosphate metabolic process);GO:0061615(glycolytic process through fructose-6-phosphate);GO:0070095(fructose-6-phosphate binding)	00010(Glycolysis / Gluconeogenesis);00030(Pentose phosphate pathway);00051(Fructose and mannose metabolism);00052(Galactose metabolism);00680(Methane metabolism);01100(Metabolic pathways);01110(Biosynthesis of secondary metabolites);01200(Carbon metabolism);01230(Biosynthesis of amino acids);03018(RNA degradation)	K00850	EC:2.7.1.11	6-phosphofructokinase [Fusarium graminearum PH-1]	mRNA	317.513	314.964	327.304	96.9295	144.185	100.732	2.80764	1.48936	1.01293e-47	5.53222e-46	up	yes
FGSG_01242	XM_011318715.1	NA	NA	NA	NA	hypothetical protein FPSE_07608 [Fusarium pseudograminearum CS3096]	mRNA	43.9277	70.528	51.7831	23.7332	11.393	24.1318	2.80534	1.48817	3.45568e-07	1.498e-06	up	yes
FGSG_11602	XM_011320456.1	GO:0003674(molecular_function);GO:0005635(nuclear envelope);GO:0005739(mitochondrion);GO:0005783(endoplasmic reticulum);GO:0005886(plasma membrane);GO:0007131(reciprocal meiotic recombination)	NA	NA	NA	hypothetical protein FGSG_11602 [Fusarium graminearum PH-1]	mRNA	146.595	136.507	139.728	33.5579	83.6214	33.7348	2.80179	1.48635	1.27799e-11	8.9709e-11	up	yes
FGSG_20049	XR_893058.1	GO:0003674(molecular_function);GO:0005575(cellular_component);GO:0008150(biological_process)	03008(Ribosome biogenesis in eukaryotes);03010(Ribosome)	NA	NA	hypothetical protein G7K_1412-t1 [Saitoella complicata NRRL Y-17804]	rRNA	53.6174	78.7429	183.737	29.3537	51.0822	32.5262	2.79826	1.48453	1.96182e-06	7.72554e-06	up	yes
FGSG_01253	XM_011318728.1	NA	NA	NA	NA	hypothetical protein FGSG_01253 [Fusarium graminearum PH-1]	mRNA	0.393638	0.371188	0.469498	0.174874	0.152505	0.113848	2.79748	1.48413	0.0126493	0.0263489	up	yes
FGSG_11477	XM_011327435.1	NA	NA	NA	NA	hypothetical protein FGSG_11477 [Fusarium graminearum PH-1]	mRNA	0.203242	0.369052	0.426852	0.047097	0.21954	0.090523	2.79747	1.48412	0.00559472	0.0126494	up	yes
FGSG_02562	XM_011320198.1	GO:0003674(molecular_function);GO:0005575(cellular_component);GO:0008150(biological_process)	NA	NA	NA	hypothetical protein FGSG_02562 [Fusarium graminearum PH-1]	mRNA	54.7799	58.886	60.7424	16.0428	29.7193	16.587	2.79729	1.48403	7.28677e-21	1.0993e-19	up	yes
FGSG_01979	XM_011319539.1	NA	NA	NA	NA	hypothetical protein FGSG_01979 [Fusarium graminearum PH-1]	mRNA	0.442092	0.23088	0.334867	0.136337	0.12365	0.10044	2.79624	1.48349	0.000271112	0.0007788	up	yes
FGSG_20054	XR_893053.1	GO:0003674(molecular_function);GO:0005575(cellular_component);GO:0008150(biological_process)	03008(Ribosome biogenesis in eukaryotes);03010(Ribosome)	NA	NA	hypothetical protein G7K_1412-t1 [Saitoella complicata NRRL Y-17804]	rRNA	61.5111	88.6723	206.509	33.3996	57.7762	36.5619	2.79238	1.4815	1.60438e-06	6.41158e-06	up	yes
FGSG_13838	XM_011326843.1	NA	NA	NA	NA	hypothetical protein FGSG_13838 [Fusarium graminearum PH-1]	mRNA	2.40638	2.7202	3.22453	1.18055	1.1492	0.661408	2.79193	1.48127	4.77326e-12	3.50255e-11	up	yes
FGSG_03587	XM_011323816.1	GO:0003674(molecular_function);GO:0005575(cellular_component);GO:0008150(biological_process)	NA	NA	NA	hypothetical protein FGSG_03587 [Fusarium graminearum PH-1]	mRNA	1.35611	1.30665	1.3106	0.373955	0.86463	0.185578	2.78996	1.48024	5.47624e-05	0.00017498	up	yes
FGSG_05044	XM_011325225.1	GO:0005575(cellular_component);GO:0008150(biological_process)	NA	NA	NA	hypothetical protein FGSG_05044 [Fusarium graminearum PH-1]	mRNA	46.4013	40.5617	46.9648	9.73268	29.3835	8.89657	2.78942	1.47996	6.11637e-08	2.9064e-07	up	yes
FGSG_07913	XM_011329448.1	GO:0003674(molecular_function);GO:0005575(cellular_component);GO:0008150(biological_process)	NA	NA	NA	hypothetical protein FPOA_10857 [Fusarium poae]	mRNA	1871.82	1917.63	1908.01	736.392	581.44	725.332	2.78855	1.47951	4.80638e-23	8.30625e-22	up	yes
FGSG_02709	XM_011320361.1	GO:0003674(molecular_function);GO:0005575(cellular_component);GO:0008150(biological_process)	NA	NA	NA	hypothetical protein FGSG_02709 [Fusarium graminearum PH-1]	mRNA	86.3609	69.469	82.2118	16.5675	52.0818	16.7246	2.78823	1.47935	4.05466e-08	1.96862e-07	up	yes
FGSG_09699	XM_011329704.1	GO:0003674(molecular_function);GO:0008150(biological_process)	NA	NA	NA	hypothetical protein FGSG_09699 [Fusarium graminearum PH-1]	mRNA	109.715	106.752	108.742	29.5715	56.7353	30.527	2.78353	1.47691	1.63814e-20	2.39594e-19	up	yes
FGSG_02492	XM_011320121.1	GO:0003674(molecular_function);GO:0008150(biological_process)	NA	K18849	EC:2.1.1.286	hypothetical protein FGSG_02492 [Fusarium graminearum PH-1]	mRNA	4.74613	5.96394	7.55755	1.91251	2.4281	2.22317	2.78309	1.47669	3.35107e-14	2.96489e-13	up	yes
FGSG_20047	XR_893060.1	GO:0003674(molecular_function);GO:0005575(cellular_component);GO:0008150(biological_process)	03008(Ribosome biogenesis in eukaryotes);03010(Ribosome)	NA	NA	hypothetical protein G7K_1412-t1 [Saitoella complicata NRRL Y-17804]	rRNA	43.4159	63.8202	149.933	24.0059	42.827	25.5985	2.78227	1.47626	2.81036e-06	1.07944e-05	up	yes
FGSG_20058	XR_893049.1	GO:0003674(molecular_function);GO:0005575(cellular_component);GO:0008150(biological_process)	03008(Ribosome biogenesis in eukaryotes);03010(Ribosome)	NA	NA	hypothetical protein G7K_1412-t1 [Saitoella complicata NRRL Y-17804]	rRNA	60.7396	89.7951	211.156	35.0556	58.1221	36.8692	2.78124	1.47573	2.28245e-06	8.88543e-06	up	yes
FGSG_00036	XM_011317320.1	GO:0003824(catalytic activity);GO:0004190(aspartic-type endopeptidase activity);GO:0005575(cellular_component);GO:0006508(proteolysis);GO:0008152(metabolic process);GO:0016740(transferase activity)	00061(Fatty acid biosynthesis);01100(Metabolic pathways);01212(Fatty acid metabolism)	K00667	EC:2.3.1.86	hypothetical protein FGSG_00036 [Fusarium graminearum PH-1]	mRNA	0.247379	0.213637	0.128798	0.127759	0.027119	0.057264	2.78028	1.47523	0.0033956	0.00801179	up	yes
FGSG_20050	XR_893057.1	GO:0003674(molecular_function);GO:0005575(cellular_component);GO:0008150(biological_process)	03008(Ribosome biogenesis in eukaryotes);03010(Ribosome)	NA	NA	hypothetical protein G7K_1412-t1 [Saitoella complicata NRRL Y-17804]	rRNA	44.9648	65.734	155.494	24.7133	44.1474	26.912	2.77942	1.47478	2.90371e-06	1.11332e-05	up	yes
FGSG_20052	XR_893055.1	GO:0003674(molecular_function);GO:0005575(cellular_component);GO:0008150(biological_process)	03008(Ribosome biogenesis in eukaryotes);03010(Ribosome)	NA	NA	hypothetical protein G7K_1412-t1 [Saitoella complicata NRRL Y-17804]	rRNA	59.1948	85.1789	199.269	32.3446	55.9027	35.4136	2.77891	1.47452	1.83167e-06	7.24605e-06	up	yes
FGSG_20056	XR_893051.1	GO:0003674(molecular_function);GO:0005575(cellular_component);GO:0008150(biological_process)	03008(Ribosome biogenesis in eukaryotes);03010(Ribosome)	NA	NA	hypothetical protein G7K_1412-t1 [Saitoella complicata NRRL Y-17804]	rRNA	62.3581	90.6272	213.705	35.3518	58.8455	37.7969	2.77808	1.47409	2.03685e-06	7.9918e-06	up	yes
FGSG_20078	XR_893073.1	GO:0003674(molecular_function);GO:0005575(cellular_component);GO:0006351(transcription, DNA-templated);GO:0006355(regulation of transcription, DNA-templated);GO:0008150(biological_process)	NA	NA	NA	hypothetical protein A0H81_15002, partial [Grifola frondosa]	rRNA	20.4168	28.3458	61.0692	10.9656	16.6426	12.0695	2.7681	1.4689	2.49477e-07	1.09577e-06	up	yes
FGSG_09340	XM_011330108.1	GO:0003674(molecular_function);GO:0005634(nucleus);GO:0005829(cytosol);GO:0008150(biological_process)	NA	NA	NA	FAS1 domain-containing protein precursor [Fusarium graminearum PH-1]	mRNA	171.154	151.679	160.038	46.2899	79.8315	48.6062	2.76356	1.46653	4.45613e-29	1.08421e-27	up	yes
FGSG_12495	XM_011324274.1	GO:0005575(cellular_component);GO:0008150(biological_process);GO:0030798(trans-aconitate 2-methyltransferase activity)	NA	K00598	EC:2.1.1.144	hypothetical protein FG05_12495 [Fusarium graminearum]	mRNA	185.401	142.899	135.682	51.0259	67.4621	49.5132	2.76178	1.4656	4.96834e-44	2.39072e-42	up	yes
FGSG_09101	XM_011330387.1	GO:0005575(cellular_component);GO:0008152(metabolic process);GO:0016491(oxidoreductase activity)	NA	NA	NA	hypothetical protein FGSG_09101 [Fusarium graminearum PH-1]	mRNA	5.25585	10.4458	9.13853	3.917	1.16773	3.9145	2.76025	1.4648	0.000250169	0.000723456	up	yes
FGSG_20077	XR_893072.1	GO:0003674(molecular_function);GO:0005575(cellular_component);GO:0008150(biological_process)	03008(Ribosome biogenesis in eukaryotes);03010(Ribosome)	NA	NA	hypothetical protein G7K_1412-t1 [Saitoella complicata NRRL Y-17804]	rRNA	8.60698	12.6456	29.2311	4.84577	8.30834	5.1516	2.75781	1.46352	3.44282e-06	1.30456e-05	up	yes
FGSG_13321	XM_011321767.1	GO:0005575(cellular_component)	NA	NA	NA	hypothetical protein FGSG_13321 [Fusarium graminearum PH-1]	mRNA	74.4808	66.6738	77.2215	24.8711	31.5748	22.7831	2.75626	1.46271	2.3252e-63	2.0901e-61	up	yes
FGSG_04174	XM_011323153.1	GO:0003674(molecular_function);GO:0005575(cellular_component);GO:0008150(biological_process)	NA	NA	NA	hypothetical protein FGSG_04174 [Fusarium graminearum PH-1]	mRNA	5.75184	6.03062	6.30868	1.9912	2.41109	2.16992	2.75268	1.46084	2.10412e-34	6.45397e-33	up	yes
FGSG_06868	XM_011328223.1	GO:0003674(molecular_function);GO:0005575(cellular_component);GO:0008150(biological_process)	NA	NA	NA	hypothetical protein FGSG_06868 [Fusarium graminearum PH-1]	mRNA	84.767	115.853	100.544	40.256	32.5189	36.6996	2.75099	1.45995	3.87786e-17	4.43028e-16	up	yes
FGSG_04554	XM_011322731.1	GO:0002181(cytoplasmic translation);GO:0003723(RNA binding);GO:0004815(aspartate-tRNA ligase activity);GO:0005524(ATP binding);GO:0005737(cytoplasm);GO:0005829(cytosol);GO:0006422(aspartyl-tRNA aminoacylation);GO:0017101(aminoacyl-tRNA synthetase multienzyme complex)	00970(Aminoacyl-tRNA biosynthesis)	K22503	EC:6.1.1.12	hypothetical protein FGSG_04554 [Fusarium graminearum PH-1]	mRNA	181.819	206.407	182.89	68.7796	71.1972	67.86	2.7479	1.45833	4.4929e-38	1.62902e-36	up	yes
FGSG_01743	XM_011319276.1	GO:0001302(replicative cell aging);GO:0003987(acetate-CoA ligase activity);GO:0005576(extracellular region);GO:0005730(nucleolus);GO:0005829(cytosol);GO:0006083(acetate metabolic process);GO:0006085(acetyl-CoA biosynthetic process);GO:0015976(carbon utilization);GO:0016208(AMP binding);GO:0016573(histone acetylation);GO:0016880(acid-ammonia (or amide) ligase activity);GO:0019427(acetyl-CoA biosyn…	00010(Glycolysis / Gluconeogenesis);00620(Pyruvate metabolism);00630(Glyoxylate and dicarboxylate metabolism);00640(Propanoate metabolism);00680(Methane metabolism);01100(Metabolic pathways);01110(Biosynthesis of secondary metabolites);01200(Carbon metabolism)	K01895	EC:6.2.1.1	acetyl-coenzyme A synthetase [Fusarium graminearum PH-1]	mRNA	106.967	113.195	112.947	37.8561	46.2085	37.5781	2.73842	1.45335	6.52269e-62	5.78285e-60	up	yes
FGSG_04785	XM_011324927.1	NA	NA	NA	NA	hypothetical protein FGSG_04785 [Fusarium graminearum PH-1]	mRNA	0.120993	0.23848	0.535244	0.034865	0.236242	0.056132	2.73414	1.45109	0.0152941	0.0313091	up	yes
FGSG_08992	XM_011330510.1	GO:0005576(extracellular region);GO:0008152(metabolic process);GO:0016491(oxidoreductase activity)	NA	NA	NA	hypothetical protein FGSG_08992 [Fusarium graminearum PH-1]	mRNA	1.92134	2.19263	1.8923	0.793953	0.697947	0.706164	2.73253	1.45024	1.70825e-11	1.18307e-10	up	yes
FGSG_07860	XM_011329386.1	GO:0006812(cation transport);GO:0015299(solute:proton antiporter activity);GO:0016021(integral component of membrane);GO:0055085(transmembrane transport)	NA	NA	NA	hypothetical protein FGSG_07860 [Fusarium graminearum PH-1]	mRNA	15.2601	11.5302	15.1769	3.98936	7.94507	3.43405	2.73073	1.44929	4.68099e-13	3.7417e-12	up	yes
FGSG_13055	XM_011328465.1	NA	NA	NA	NA	hypothetical protein FGSG_13055 [Fusarium graminearum PH-1]	mRNA	1.01666	0.96131	1.31587	0.300003	0.598814	0.308996	2.72712	1.44738	9.6862e-06	3.46349e-05	up	yes
FGSG_03432	XM_011323985.1	GO:0005575(cellular_component)	NA	NA	NA	hypothetical protein FGSG_03432 [Fusarium graminearum PH-1]	mRNA	17.9842	18.7113	17.7619	4.3882	10.998	4.58275	2.7271	1.44737	1.15381e-10	7.31743e-10	up	yes
FGSG_03708	XM_011323684.1	GO:0004601(peroxidase activity);GO:0005575(cellular_component);GO:0008150(biological_process)	NA	NA	NA	hypothetical protein FGSG_03708 [Fusarium graminearum PH-1]	mRNA	27.4788	29.9564	24.1202	11.6721	6.9503	11.3426	2.72169	1.4445	3.95793e-11	2.63807e-10	up	yes
FGSG_05597	XM_011325854.1	GO:0005575(cellular_component)	NA	NA	NA	hypothetical protein FGSG_05597 [Fusarium graminearum PH-1]	mRNA	43.7976	35.5956	44.9975	11.2809	24.0413	10.3977	2.72072	1.44399	3.30655e-13	2.68676e-12	up	yes
FGSG_20081	XR_893066.1	GO:0003674(molecular_function);GO:0005575(cellular_component);GO:0008150(biological_process)	03008(Ribosome biogenesis in eukaryotes);03010(Ribosome)	NA	NA	hypothetical protein G7K_1412-t1 [Saitoella complicata NRRL Y-17804]	rRNA	8.28752	12.028	27.6652	4.76086	8.15084	4.77829	2.71231	1.43952	4.41756e-06	1.65263e-05	up	yes
FGSG_10354	XM_011321019.1	GO:0003674(molecular_function);GO:0005575(cellular_component);GO:0008150(biological_process)	NA	NA	NA	hypothetical protein FGSG_10354 [Fusarium graminearum PH-1]	mRNA	543.205	631.871	614.183	231.469	190.733	238.124	2.70966	1.43811	3.9696e-20	5.6651e-19	up	yes
FGSG_09620	XM_011329786.1	NA	NA	NA	NA	hypothetical protein FGSG_09620 [Fusarium graminearum PH-1]	mRNA	4.70169	6.28667	4.80089	1.7126	1.88173	2.23594	2.70815	1.43731	1.79507e-10	1.11601e-09	up	yes
FGSG_03514	XM_011323894.1	NA	NA	NA	NA	hypothetical protein FGSG_03514 [Fusarium graminearum PH-1]	mRNA	0.374556	0.47851	0.885799	0.072795	0.138053	0.431904	2.70534	1.43581	0.0118667	0.0249153	up	yes
FGSG_12019	XM_011319379.1	NA	NA	NA	NA	hypothetical protein FLAG1_06841 [Fusarium langsethiae]	mRNA	15.002	16.4387	17.7095	6.38706	5.77926	6.00327	2.70508	1.43567	3.70463e-23	6.49767e-22	up	yes
FGSG_09379	XM_011330064.1	GO:0003674(molecular_function);GO:0005575(cellular_component);GO:0008150(biological_process)	NA	NA	NA	hypothetical protein FGSG_09379 [Fusarium graminearum PH-1]	mRNA	43.351	39.1058	43.2645	12.9327	19.6052	13.954	2.70416	1.43518	9.05851e-47	4.78585e-45	up	yes
FGSG_09845	XM_011329535.1	GO:0005575(cellular_component);GO:0006679(glucosylceramide biosynthetic process);GO:0007009(plasma membrane organization);GO:0009405(pathogenesis);GO:0016705(oxidoreductase activity, acting on paired donors, with incorporation or reduction of molecular oxygen);GO:0020037(heme binding)	NA	K13076	EC:1.14.19.18	hypothetical protein FGSG_09845 [Fusarium graminearum PH-1]	mRNA	321.579	376.794	339.238	135.448	108.783	139.548	2.70366	1.43492	9.34138e-19	1.21036e-17	up	yes
FGSG_12548	XM_011324545.1	GO:0000272(polysaccharide catabolic process);GO:0005575(cellular_component);GO:0030600(feruloyl esterase activity);GO:0042803(protein homodimerization activity)	NA	K09252	EC:3.1.1.73	hypothetical protein FGSG_12548 [Fusarium graminearum PH-1]	mRNA	1.54793	1.95583	2.40331	0.706147	0.73552	0.74374	2.70296	1.43454	3.44799e-12	2.56204e-11	up	yes
FGSG_00473	XM_011317843.1	NA	NA	NA	NA	hypothetical protein FGSG_00473 [Fusarium graminearum PH-1]	mRNA	3.80233	2.84332	2.93833	1.51903	1.26226	0.768088	2.70018	1.43306	1.35262e-08	6.95602e-08	up	yes
FGSG_10408	XM_011321080.1	NA	NA	NA	NA	hypothetical protein FGSG_10408 [Fusarium graminearum PH-1]	mRNA	6.82807	8.58167	6.86509	2.60847	2.59825	3.04274	2.70016	1.43304	9.17658e-13	7.12975e-12	up	yes
FGSG_00033	XM_011317316.1	NA	NA	NA	NA	hypothetical protein FGSG_00033 [Fusarium graminearum PH-1]	mRNA	9.28462	6.92878	7.77654	2.46879	3.6204	2.80163	2.69828	1.43204	1.99379e-26	4.32289e-25	up	yes
FGSG_11258	XM_011327690.1	GO:0005575(cellular_component);GO:0006508(proteolysis);GO:0008236(serine-type peptidase activity)	NA	NA	NA	hypothetical protein FGSG_11258 [Fusarium graminearum PH-1]	mRNA	0.2555	0.341158	0.334399	0.104314	0.197398	0.043466	2.69732	1.43153	0.00750308	0.0164722	up	yes
FGSG_11728	XM_011317576.1	NA	NA	NA	NA	hypothetical protein FGSG_11728 [Fusarium graminearum PH-1]	mRNA	4.11266	4.40312	4.76831	1.67712	1.32877	1.93004	2.69131	1.42831	6.08883e-11	3.97447e-10	up	yes
FGSG_04609	XM_011322666.1	GO:0003674(molecular_function);GO:0005575(cellular_component);GO:0008150(biological_process)	NA	NA	NA	hypothetical protein FGSG_04609 [Fusarium graminearum PH-1]	mRNA	6.99993	8.43119	9.14006	1.75884	5.86281	1.50881	2.69112	1.42821	7.5113e-06	2.73031e-05	up	yes
FGSG_07005	XM_011328390.1	GO:0003674(molecular_function);GO:0005575(cellular_component);GO:0008150(biological_process)	NA	NA	NA	hypothetical protein FGSG_07005 [Fusarium graminearum PH-1]	mRNA	163.798	162.437	174.387	60.4348	64.4517	61.3973	2.68742	1.42622	1.52922e-57	1.18528e-55	up	yes
FGSG_11492	XM_011327418.1	GO:0004499(N,N-dimethylaniline monooxygenase activity);GO:0005575(cellular_component);GO:0050660(flavin adenine dinucleotide binding);GO:0050661(NADP binding);GO:0055114(oxidation-reduction process)	NA	NA	NA	hypothetical protein FGSG_11492 [Fusarium graminearum PH-1]	mRNA	0.122461	0.230925	0.260521	0.074785	0.077537	0.076943	2.67772	1.421	0.00269947	0.00649358	up	yes
FGSG_20072	XR_893075.1	GO:0003674(molecular_function);GO:0005575(cellular_component);GO:0008150(biological_process)	03008(Ribosome biogenesis in eukaryotes);03010(Ribosome)	NA	NA	hypothetical protein G7K_1412-t1 [Saitoella complicata NRRL Y-17804]	rRNA	8.75157	12.829	29.0711	5.0782	8.50799	5.38611	2.66977	1.41672	4.08926e-06	1.53692e-05	up	yes
FGSG_12418	XM_011323893.1	NA	NA	NA	NA	hypothetical protein FGSG_12418 [Fusarium graminearum PH-1]	mRNA	162.336	186.003	183.606	67.2331	60.7238	71.6068	2.66553	1.41443	2.12075e-23	3.79681e-22	up	yes
FGSG_13521	XM_011330330.1	NA	NA	NA	NA	hypothetical protein FGSG_13521 [Fusarium graminearum PH-1]	mRNA	1133.26	1656.37	1484.48	640.054	229.439	739.787	2.65591	1.40921	2.43754e-05	8.24228e-05	up	yes
FGSG_10489	XM_011321173.1	NA	NA	NA	NA	hypothetical protein FGSG_10489 [Fusarium graminearum PH-1]	mRNA	2.6493	3.16614	3.35399	1.00898	1.18333	1.26135	2.655	1.40871	1.36924e-07	6.20787e-07	up	yes
FGSG_00483	XM_011317854.1	NA	NA	NA	NA	hypothetical protein FGSG_00483 [Fusarium graminearum PH-1]	mRNA	492.126	654.41	591.714	248.628	139.06	267.22	2.6542	1.40828	7.53986e-09	3.99656e-08	up	yes
FGSG_03033	XM_011324450.1	GO:0003674(molecular_function);GO:0016021(integral component of membrane);GO:0055085(transmembrane transport)	NA	NA	NA	hypothetical protein FGSG_03033 [Fusarium graminearum PH-1]	mRNA	15.2469	16.192	14.354	4.31827	8.17561	4.79658	2.64845	1.40515	1.95282e-18	2.46368e-17	up	yes
FGSG_02079	XM_011319652.1	GO:0005575(cellular_component)	NA	NA	NA	hypothetical protein FGSG_02079 [Fusarium graminearum PH-1]	mRNA	28.1146	27.9897	28.1564	8.90726	14.2473	8.67321	2.6474	1.40458	2.26503e-29	5.62736e-28	up	yes
FGSG_10184	XM_011320825.1	GO:0005575(cellular_component);GO:0006629(lipid metabolic process);GO:0008081(phosphoric diester hydrolase activity)	NA	NA	NA	hypothetical protein FGSG_10184 [Fusarium graminearum PH-1]	mRNA	2.49391	1.63968	2.02555	0.91426	0.635311	0.782555	2.641	1.40108	5.30705e-09	2.86825e-08	up	yes
FGSG_02332	XM_011319939.1	GO:0003674(molecular_function);GO:0005575(cellular_component);GO:0008150(biological_process)	NA	NA	NA	hypothetical protein FGSG_02332 [Fusarium graminearum PH-1]	mRNA	2.09938	1.79271	3.51781	0.497872	1.64739	0.661297	2.64021	1.40065	3.77966e-05	0.000124015	up	yes
FGSG_10804	XM_011327293.1	GO:0000062(fatty-acyl-CoA binding);GO:0003995(acyl-CoA dehydrogenase activity);GO:0005739(mitochondrion);GO:0009055(electron transfer activity);GO:0033539(fatty acid beta-oxidation using acyl-CoA dehydrogenase);GO:0050660(flavin adenine dinucleotide binding);GO:0052890(oxidoreductase activity, acting on the CH-CH group of donors, with a flavin as acceptor);GO:0055088(lipid homeostasis)	00071(Fatty acid degradation);00310(Lysine degradation);00380(Tryptophan metabolism);01100(Metabolic pathways);01110(Biosynthesis of secondary metabolites)	K00252	EC:1.3.8.6	glutaryl-CoA dehydrogenase [Fusarium graminearum PH-1]	mRNA	124.305	140.131	129.173	56.4974	36.0601	56.5629	2.63954	1.40029	2.85254e-12	2.13677e-11	up	yes
FGSG_00038	XM_011317323.1	NA	NA	NA	NA	hypothetical protein FGSG_00038 [Fusarium graminearum PH-1]	mRNA	0.949129	1.04626	1.11877	0.495111	0.339911	0.344979	2.63912	1.40006	1.8394e-05	6.3255e-05	up	yes
FGSG_00589	XM_011317974.1	GO:0004750(ribulose-phosphate 3-epimerase activity);GO:0005829(cytosol);GO:0009052(pentose-phosphate shunt, non-oxidative branch);GO:0019323(pentose catabolic process);GO:0044262(cellular carbohydrate metabolic process);GO:0046872(metal ion binding)	00030(Pentose phosphate pathway);00040(Pentose and glucuronate interconversions);01100(Metabolic pathways);01110(Biosynthesis of secondary metabolites);01200(Carbon metabolism);01230(Biosynthesis of amino acids)	K01783	EC:5.1.3.1	ribulose-phosphate 3-epimerase [Fusarium graminearum PH-1]	mRNA	208.458	219.059	213.292	75.2939	101.608	66.1554	2.63646	1.3986	2.09822e-37	7.34036e-36	up	yes
FGSG_20073	XR_893076.1	GO:0003674(molecular_function);GO:0005739(mitochondrion);GO:0043457(regulation of cellular respiration)	03008(Ribosome biogenesis in eukaryotes);03010(Ribosome)	NA	NA	hypothetical protein A0H81_15002, partial [Grifola frondosa]	rRNA	15.2974	19.8625	40.7978	7.98567	12.1968	8.628	2.63646	1.3986	9.8216e-08	4.54201e-07	up	yes
FGSG_03125	XM_011324342.1	GO:0000103(sulfate assimilation);GO:0005737(cytoplasm);GO:0006457(protein folding);GO:0015035(protein disulfide oxidoreductase activity);GO:0016671(oxidoreductase activity, acting on a sulfur group of donors, disulfide as acceptor);GO:0034599(cellular response to oxidative stress);GO:0045454(cell redox homeostasis);GO:0055114(oxidation-reduction process)	NA	NA	NA	unnamed protein product [Fusarium graminearum]	mRNA	77.9656	78.9084	86.2317	25.1929	40.5128	26.5331	2.63561	1.39814	8.96292e-29	2.17258e-27	up	yes
FGSG_09378	XM_011330065.1	GO:0005575(cellular_component)	NA	NA	NA	hypothetical protein FGSG_09378 [Fusarium graminearum PH-1]	mRNA	120.432	136.964	130.196	49.1471	45.891	52.0614	2.6349	1.39775	1.43622e-25	2.96027e-24	up	yes
FGSG_20082	XR_893068.1	GO:0003674(molecular_function);GO:0005575(cellular_component);GO:0006351(transcription, DNA-templated);GO:0006355(regulation of transcription, DNA-templated);GO:0008150(biological_process)	03008(Ribosome biogenesis in eukaryotes);03010(Ribosome)	NA	NA	hypothetical protein A0H81_15002, partial [Grifola frondosa]	rRNA	15.6249	19.9661	41.432	8.12635	12.1352	8.9962	2.63256	1.39647	9.62501e-08	4.45587e-07	up	yes
FGSG_03743	XM_011323646.1	GO:0005737(cytoplasm);GO:0016788(hydrolase activity, acting on ester bonds);GO:0033212(iron assimilation)	NA	NA	NA	hypothetical protein FGSG_03743 [Fusarium graminearum PH-1]	mRNA	9.16165	10.218	10.7629	4.30239	3.44141	3.71999	2.62937	1.39472	2.80605e-17	3.24299e-16	up	yes
FGSG_10019	XM_011320641.1	GO:0005575(cellular_component);GO:0030234(enzyme regulator activity);GO:0050790(regulation of catalytic activity)	NA	NA	NA	uncharacterized protein FVRRES_03431 [Fusarium venenatum]	mRNA	3335.22	3772.39	3571.67	1503.5	1157.37	1405.4	2.6263	1.39303	4.95846e-19	6.57185e-18	up	yes
FGSG_07832	XM_011329355.1	GO:0000329(fungal-type vacuole membrane);GO:0005381(iron ion transmembrane transporter activity);GO:0005384(manganese ion transmembrane transporter activity);GO:0006880(intracellular sequestering of iron ion);GO:0030026(cellular manganese ion homeostasis);GO:0071281(cellular response to iron ion);GO:0071421(manganese ion transmembrane transport)	NA	NA	NA	hypothetical protein FGSG_07832 [Fusarium graminearum PH-1]	mRNA	124.852	106.383	110.677	41.1557	52.6083	36.5637	2.62347	1.39148	6.06306e-60	5.03078e-58	up	yes
FGSG_04934	XM_011325103.1	GO:0004815(aspartate-tRNA ligase activity);GO:0005524(ATP binding);GO:0005739(mitochondrion);GO:0016874(ligase activity);GO:0070146(mitochondrial aspartyl-tRNA aminoacylation)	00970(Aminoacyl-tRNA biosynthesis)	K01876	EC:6.1.1.12	aspartyl-tRNA synthetase [Fusarium graminearum PH-1]	mRNA	40.2782	42.9629	40.3045	16.0371	15.88	15.2216	2.62089	1.39006	2.14954e-39	8.35546e-38	up	yes
FGSG_05683	XM_011325954.1	GO:0004497(monooxygenase activity);GO:0055114(oxidation-reduction process)	NA	NA	NA	hypothetical protein FGSG_05683 [Fusarium graminearum PH-1]	mRNA	26.5006	23.4257	25.2318	8.62246	10.4993	9.58485	2.61815	1.38855	4.3858e-72	5.16089e-70	up	yes
FGSG_13347	XM_011321931.1	GO:0000293(ferric-chelate reductase activity);GO:0005886(plasma membrane);GO:0006826(iron ion transport);GO:0006879(cellular iron ion homeostasis);GO:0015677(copper ion import)	NA	NA	NA	hypothetical protein FGSG_13347 [Fusarium graminearum PH-1]	mRNA	199.69	265.253	227.561	93.6469	77.3599	93.5866	2.61724	1.38805	1.69214e-16	1.8283e-15	up	yes
FGSG_07519	XM_011328993.1	GO:0005783(endoplasmic reticulum);GO:0015506(nucleoside:proton symporter activity);GO:0015858(nucleoside transport);GO:0055085(transmembrane transport)	NA	NA	NA	hypothetical protein FGSG_07519 [Fusarium graminearum PH-1]	mRNA	0.137861	0.166813	0.260679	0.025499	0.153127	0.037422	2.61679	1.3878	0.0233413	0.0457564	up	yes
FGSG_08946	XM_011321446.1	GO:0005575(cellular_component)	NA	NA	NA	xylosidase/arabinosidase [Fusarium graminearum PH-1]	mRNA	8.65549	7.99162	7.70477	2.95675	4.01883	2.33127	2.61656	1.38767	6.1461e-23	1.05093e-21	up	yes
FGSG_13429	XM_011322321.1	GO:0003674(molecular_function);GO:0005575(cellular_component);GO:0008150(biological_process)	NA	NA	NA	hypothetical protein FGSG_13429 [Fusarium graminearum PH-1]	mRNA	0.678575	0.708506	0.523629	0.213055	0.244899	0.272456	2.61594	1.38733	4.09236e-06	1.53763e-05	up	yes
FGSG_00943	XM_011318383.1	NA	NA	NA	NA	hypothetical protein FGSG_00943 [Fusarium graminearum PH-1]	mRNA	0.547023	0.283139	0.269988	0.154735	0.170377	0.095484	2.61569	1.38719	0.0117482	0.0246905	up	yes
FGSG_08727	XM_011321702.1	GO:0005575(cellular_component);GO:0008152(metabolic process);GO:0016491(oxidoreductase activity)	NA	NA	NA	hypothetical protein FGSG_08727 [Fusarium graminearum PH-1]	mRNA	680.43	749.823	727.75	314.604	187.113	323.42	2.61532	1.38699	1.02645e-10	6.54498e-10	up	yes
FGSG_02049	XM_011319620.1	GO:0003674(molecular_function);GO:0008150(biological_process)	NA	NA	NA	hypothetical protein FGSG_02049 [Fusarium graminearum PH-1]	mRNA	54.5147	44.739	55.3997	13.5299	27.9176	17.7648	2.61185	1.38507	1.4153e-17	1.6807e-16	up	yes
FGSG_10562	XM_011321258.1	NA	NA	NA	NA	hypothetical protein FGSG_10562 [Fusarium graminearum PH-1]	mRNA	58.2131	55.4243	62.8101	22.691	23.5427	21.3511	2.61076	1.38447	1.90928e-52	1.22345e-50	up	yes
FGSG_12987	XM_011328109.1	NA	NA	NA	NA	hypothetical protein FGSG_12987 [Fusarium graminearum PH-1]	mRNA	1.15241	1.69114	1.98623	0.49231	0.575592	0.785482	2.60592	1.38179	5.48655e-05	0.000175223	up	yes
FGSG_04647	XM_011322622.1	GO:0003674(molecular_function);GO:0005575(cellular_component);GO:0009405(pathogenesis)	NA	NA	NA	hypothetical protein FGSG_04647 [Fusarium graminearum PH-1]	mRNA	5.83694	4.96996	6.20026	2.287	2.27406	1.96589	2.60568	1.38166	1.67434e-24	3.2299e-23	up	yes
FGSG_20075	XR_893061.1	GO:0003674(molecular_function);GO:0005739(mitochondrion);GO:0043457(regulation of cellular respiration)	03008(Ribosome biogenesis in eukaryotes);03010(Ribosome)	NA	NA	hypothetical protein FPOA_11922 [Fusarium poae]	rRNA	20.5798	28.8223	57.6796	11.1254	17.3801	12.6038	2.6048	1.38117	2.38092e-07	1.04896e-06	up	yes
FGSG_09059	XM_011330433.1	GO:0003674(molecular_function);GO:0005575(cellular_component);GO:0008150(biological_process)	NA	NA	NA	hypothetical protein FGSG_09059 [Fusarium graminearum PH-1]	mRNA	1.99334	0.897455	1.19186	0.177448	1.26244	0.129554	2.60133	1.37925	0.00856945	0.0185832	up	yes
FGSG_13431	XM_011322349.1	GO:0003676(nucleic acid binding);GO:0003677(DNA binding);GO:0005575(cellular_component);GO:0008150(biological_process)	NA	NA	NA	hypothetical protein FGSG_13431 [Fusarium graminearum PH-1]	mRNA	0.448391	0.389527	0.238398	0.157779	0.135627	0.120526	2.60022	1.37864	6.4844e-05	0.000204817	up	yes
FGSG_04490	XM_011322803.1	NA	NA	NA	NA	hypothetical protein FGSG_04490 [Fusarium graminearum PH-1]	mRNA	20.9331	23.1476	27.411	4.67648	16.6605	6.16123	2.59986	1.37844	1.58347e-06	6.33584e-06	up	yes
FGSG_11295	XM_011327647.1	GO:0005575(cellular_component)	00062(Fatty acid elongation);00071(Fatty acid degradation);00280(Valine, leucine and isoleucine degradation);00310(Lysine degradation);00380(Tryptophan metabolism);00410(beta-Alanine metabolism);00640(Propanoate metabolism);00650(Butanoate metabolism);01100(Metabolic pathways);01110(Biosynthesis of secondary metabolites);01200(Carbon metabolism);01212(Fatty acid metabolism)	K07511	EC:4.2.1.17	hypothetical protein FGSG_11295 [Fusarium graminearum PH-1]	mRNA	2.93423	1.8071	1.70845	0.705541	1.43368	0.346712	2.59451	1.37546	0.0001062	0.000324287	up	yes
FGSG_20076	XR_893071.1	GO:0003674(molecular_function);GO:0005575(cellular_component);GO:0006351(transcription, DNA-templated);GO:0006355(regulation of transcription, DNA-templated);GO:0008150(biological_process)	03008(Ribosome biogenesis in eukaryotes);03010(Ribosome)	NA	NA	hypothetical protein A0H81_15002, partial [Grifola frondosa]	rRNA	4.05242	5.45976	11.3633	2.2205	3.41743	2.40873	2.59431	1.37535	5.52318e-07	2.32494e-06	up	yes
FGSG_05630	XM_011325891.1	GO:0000307(cyclin-dependent protein kinase holoenzyme complex);GO:0005979(regulation of glycogen biosynthetic process);GO:0005981(regulation of glycogen catabolic process);GO:0016538(cyclin-dependent protein serine/threonine kinase regulator activity)	NA	NA	NA	unnamed protein product [Fusarium graminearum]	mRNA	369.033	338.329	344.866	110.75	183.099	111.759	2.5942	1.37529	2.72094e-29	6.72135e-28	up	yes
FGSG_09759	XM_011329630.1	GO:0000329(fungal-type vacuole membrane);GO:0005385(zinc ion transmembrane transporter activity);GO:0005789(endoplasmic reticulum membrane);GO:0005794(Golgi apparatus);GO:0006877(cellular cobalt ion homeostasis);GO:0006882(cellular zinc ion homeostasis);GO:0016021(integral component of membrane);GO:0071577(zinc II ion transmembrane transport);GO:0098849(cellular detoxification of cadmium ion)	NA	NA	NA	hypothetical protein FGSG_09759 [Fusarium graminearum PH-1]	mRNA	0.295719	0.50539	0.455027	0.155589	0.099679	0.229717	2.59005	1.37298	0.00161834	0.0040473	up	yes
FGSG_00425	XM_011317790.1	GO:0005575(cellular_component);GO:0008150(biological_process)	NA	NA	NA	hypothetical protein FGSG_00425 [Fusarium graminearum PH-1]	mRNA	35.1109	39.111	41.0476	14.9345	16.7222	12.8489	2.59	1.37295	2.89309e-35	9.24647e-34	up	yes
FGSG_10783	XM_011327317.1	GO:0003824(catalytic activity);GO:0005575(cellular_component);GO:0009116(nucleoside metabolic process)	NA	NA	NA	hypothetical protein FGSG_10783 [Fusarium graminearum PH-1]	mRNA	17.0956	19.2573	18.5345	6.56583	8.49303	6.14277	2.58883	1.3723	3.43487e-36	1.13421e-34	up	yes
FGSG_20048	XR_893059.1	GO:0003674(molecular_function);GO:0005739(mitochondrion);GO:0043457(regulation of cellular respiration)	03008(Ribosome biogenesis in eukaryotes);03010(Ribosome)	NA	NA	hypothetical protein A0H81_15002, partial [Grifola frondosa]	rRNA	70.8567	93.7169	195.407	39.4987	56.8507	42.7657	2.58765	1.37164	1.77488e-07	7.9385e-07	up	yes
FGSG_20085	XR_893067.1	GO:0003674(molecular_function);GO:0005739(mitochondrion);GO:0043457(regulation of cellular respiration)	03008(Ribosome biogenesis in eukaryotes);03010(Ribosome)	NA	NA	hypothetical protein A0H81_15002, partial [Grifola frondosa]	rRNA	8.43892	11.0955	24.3636	4.56407	7.18	5.23567	2.58532	1.37034	7.73375e-07	3.20749e-06	up	yes
FGSG_04555	XM_011322730.1	GO:0003674(molecular_function);GO:0005575(cellular_component)	NA	NA	NA	hypothetical protein FGSG_04555 [Fusarium graminearum PH-1]	mRNA	28.8015	34.4762	35.1194	12.361	14.1248	11.5785	2.58503	1.37018	3.13086e-29	7.68992e-28	up	yes
FGSG_09694	XM_011329709.1	GO:0003674(molecular_function);GO:0005622(intracellular);GO:0005634(nucleus);GO:0005829(cytosol);GO:0008150(biological_process)	NA	NA	NA	hypothetical protein FGSG_09694 [Fusarium graminearum PH-1]	mRNA	128.41	116.175	126.374	44.5736	53.4008	45.5498	2.58465	1.36997	3.77573e-109	1.32089e-106	up	yes
FGSG_07570	XM_011329048.1	GO:0005575(cellular_component);GO:0008152(metabolic process);GO:0016491(oxidoreductase activity)	NA	NA	NA	hypothetical protein FGSG_07570 [Fusarium graminearum PH-1]	mRNA	0.674032	0.457974	0.584948	0.076772	0.41862	0.1689	2.58464	1.36996	0.00222233	0.00542239	up	yes
FGSG_07554	XM_011329031.1	GO:0005503(all-trans retinal binding);GO:0009416(response to light stimulus);GO:0016021(integral component of membrane)	NA	NA	NA	opsin-1 [Fusarium graminearum PH-1]	mRNA	254.314	233.537	259.222	71.4636	149.708	67.8964	2.58442	1.36984	1.00514e-13	8.49254e-13	up	yes
FGSG_20055	XR_893052.1	GO:0003674(molecular_function);GO:0005739(mitochondrion);GO:0043457(regulation of cellular respiration)	03008(Ribosome biogenesis in eukaryotes);03010(Ribosome)	NA	NA	hypothetical protein A0H81_15002, partial [Grifola frondosa]	rRNA	101.355	133.539	279.232	56.9849	81.0679	61.3067	2.57889	1.36675	1.83064e-07	8.17167e-07	up	yes
FGSG_10083	XM_011320713.1	NA	NA	NA	NA	hypothetical protein FGSG_10083 [Fusarium graminearum PH-1]	mRNA	0.56755	0.247397	0.5752	0.023882	0.402101	0.113506	2.57678	1.36557	0.0221044	0.0435892	up	yes
FGSG_10496	XM_011321182.1	GO:0005575(cellular_component);GO:0008150(biological_process);GO:0016787(hydrolase activity)	NA	NA	NA	hypothetical protein FGSG_10497 [Fusarium graminearum PH-1]	mRNA	379.225	559.119	499.891	225.41	103.053	229.76	2.57646	1.36539	1.04346e-06	4.27152e-06	up	yes
FGSG_13947	XM_011327449.1	NA	NA	NA	NA	hypothetical protein FGSG_13947 [Fusarium graminearum PH-1]	mRNA	152.382	125.609	129.04	43.5412	72.4906	42.0912	2.57415	1.3641	2.85905e-25	5.72872e-24	up	yes
FGSG_10847	XM_011327242.1	NA	NA	NA	NA	hypothetical protein FGSG_10847 [Fusarium graminearum PH-1]	mRNA	0.213867	0.149249	0.263387	0.044769	0.117472	0.081292	2.57256	1.3632	0.00286737	0.00686684	up	yes
FGSG_10486	XM_011321170.1	NA	NA	NA	NA	hypothetical protein FGSG_10486 [Fusarium graminearum PH-1]	mRNA	0.299093	0.348103	0.376946	0.075454	0.098809	0.224349	2.56927	1.36136	0.0169375	0.0343365	up	yes
FGSG_09335	XM_011330116.1	GO:0003674(molecular_function);GO:0016021(integral component of membrane);GO:0055085(transmembrane transport)	NA	NA	NA	hypothetical protein FGSG_09335 [Fusarium graminearum PH-1]	mRNA	434.14	465.186	475.503	160.93	194.869	180.271	2.56464	1.35876	2.01088e-44	9.78526e-43	up	yes
FGSG_10684	XM_011321392.1	GO:0000981(RNA polymerase II transcription factor activity, sequence-specific DNA binding);GO:0003677(DNA binding);GO:0005634(nucleus);GO:0006351(transcription, DNA-templated);GO:0006355(regulation of transcription, DNA-templated);GO:0008270(zinc ion binding)	NA	NA	NA	hypothetical protein FGSG_10684 [Fusarium graminearum PH-1]	mRNA	0.777307	0.810614	1.10065	0.417495	0.373975	0.256939	2.56443	1.35864	4.03237e-08	1.95854e-07	up	yes
FGSG_20057	XR_893050.1	GO:0003674(molecular_function);GO:0005739(mitochondrion);GO:0043457(regulation of cellular respiration)	03008(Ribosome biogenesis in eukaryotes);03010(Ribosome)	NA	NA	hypothetical protein A0H81_15002, partial [Grifola frondosa]	rRNA	97.5429	125.987	264.397	54.7482	77.5059	58.3548	2.55983	1.35605	1.70506e-07	7.63676e-07	up	yes
FGSG_12357	XM_011323493.1	GO:0004764(shikimate 3-dehydrogenase (NADP+) activity);GO:0005575(cellular_component);GO:0055114(oxidation-reduction process)	00400(Phenylalanine, tyrosine and tryptophan biosynthesis);01100(Metabolic pathways)	K09484	EC:1.1.1.24	hypothetical protein FGSG_12357 [Fusarium graminearum PH-1]	mRNA	3.04956	3.29444	3.02277	1.14875	1.70035	0.811073	2.5591	1.35564	4.23972e-11	2.8172e-10	up	yes
FGSG_00563	XM_011317942.1	GO:0003674(molecular_function);GO:0005575(cellular_component);GO:0008150(biological_process)	NA	NA	NA	hypothetical protein FGSG_00563 [Fusarium graminearum PH-1]	mRNA	19.6862	21.9323	23.4967	6.97374	11.148	7.32654	2.55873	1.35543	7.16633e-23	1.22215e-21	up	yes
FGSG_04336	XM_011322975.1	GO:0016021(integral component of membrane);GO:0042626(ATPase activity, coupled to transmembrane movement of substances);GO:0055085(transmembrane transport)	02010(ABC transporters)	K05658	EC:7.6.2.2	hypothetical protein FGSG_04336 [Fusarium graminearum PH-1]	mRNA	9.18217	10.1688	9.78186	3.30842	4.77258	3.30584	2.55846	1.35528	1.073e-31	2.95508e-30	up	yes
FGSG_07617	XM_011329100.1	GO:0005575(cellular_component)	00500(Starch and sucrose metabolism);01100(Metabolic pathways)	K01179	EC:3.2.1.4	hypothetical protein FGSG_07617 [Fusarium graminearum PH-1]	mRNA	1.38414	1.50504	1.20826	0.341495	0.869814	0.391511	2.5564	1.35411	4.81539e-07	2.04698e-06	up	yes
FGSG_02379	XM_011319988.1	GO:0003995(acyl-CoA dehydrogenase activity);GO:0006807(nitrogen compound metabolic process);GO:0052664(nitroalkane oxidase activity);GO:0055114(oxidation-reduction process);GO:0071949(FAD binding)	00910(Nitrogen metabolism);01100(Metabolic pathways)	K19823	EC:1.7.3.1	hypothetical protein FGSG_02379 [Fusarium graminearum PH-1]	mRNA	96.7844	112.506	98.7335	47.876	28.3567	44.3402	2.55467	1.35314	9.89111e-11	6.31625e-10	up	yes
FGSG_00712	XM_011318115.1	GO:0004499(N,N-dimethylaniline monooxygenase activity);GO:0005739(mitochondrion);GO:0050660(flavin adenine dinucleotide binding);GO:0050661(NADP binding);GO:0055114(oxidation-reduction process)	NA	NA	NA	hypothetical protein FGSG_00712 [Fusarium graminearum PH-1]	mRNA	1114.53	1297.79	1244.38	601.518	249.192	581.041	2.554	1.35276	1.08375e-06	4.42384e-06	up	yes
FGSG_20053	XR_893054.1	GO:0003674(molecular_function);GO:0005739(mitochondrion);GO:0043457(regulation of cellular respiration)	03008(Ribosome biogenesis in eukaryotes);03010(Ribosome)	NA	NA	hypothetical protein A0H81_15002, partial [Grifola frondosa]	rRNA	98.5687	130.633	271.533	55.8292	80.4366	59.8062	2.55383	1.35266	2.25533e-07	9.94649e-07	up	yes
FGSG_13461	XM_011322537.1	GO:0003674(molecular_function);GO:0005575(cellular_component);GO:0008150(biological_process)	NA	NA	NA	hypothetical protein FGSG_13461, partial [Fusarium graminearum PH-1]	mRNA	12.7417	8.69121	10.5199	3.13536	6.09611	3.28475	2.55291	1.35214	8.6639e-14	7.378e-13	up	yes
FGSG_03582	XM_011323821.1	GO:0003674(molecular_function);GO:0005575(cellular_component);GO:0006629(lipid metabolic process)	NA	NA	NA	hypothetical protein FGSG_03582 [Fusarium graminearum PH-1]	mRNA	55.8284	51.4136	58.8885	20.4876	26.6037	18.1187	2.54762	1.34915	1.08147e-45	5.51124e-44	up	yes
FGSG_04584	XM_011322697.1	GO:0003674(molecular_function);GO:0005575(cellular_component)	NA	K08257	EC:3.2.1.101	hypothetical protein FGSG_04584 [Fusarium graminearum PH-1]	mRNA	12.6078	6.63935	8.1348	2.93746	5.24435	2.60302	2.53894	1.34422	1.32027e-10	8.32827e-10	up	yes
FGSG_09455	XM_011329970.1	GO:0003674(molecular_function);GO:0005575(cellular_component);GO:0008150(biological_process)	NA	NA	NA	hypothetical protein FGSG_09455 [Fusarium graminearum PH-1]	mRNA	557.157	581.258	559.13	178.803	306.861	183.05	2.53852	1.34399	3.32854e-23	5.85389e-22	up	yes
FGSG_03746	XM_011323643.1	GO:0003824(catalytic activity);GO:0005777(peroxisome);GO:0006696(ergosterol biosynthetic process);GO:0009405(pathogenesis);GO:0010106(cellular response to iron ion starvation);GO:0070301(cellular response to hydrogen peroxide);GO:1900551(N',N'',N'''-triacetylfusarinine C biosynthetic process)	NA	NA	NA	hypothetical protein FG05_03746 [Fusarium graminearum]	mRNA	7.97884	7.03069	6.24949	2.72485	3.38642	2.26883	2.53684	1.34303	9.84981e-25	1.93176e-23	up	yes
FGSG_10753	XM_011327351.1	GO:0008195(phosphatidate phosphatase activity);GO:0030036(actin cytoskeleton organization);GO:0030479(actin cortical patch);GO:0044255(cellular lipid metabolic process)	NA	NA	NA	hypothetical protein FGSG_10753 [Fusarium graminearum PH-1]	mRNA	16.0823	7.97093	15.1842	2.4715	10.6291	2.38567	2.53369	1.34124	0.00020761	0.000608677	up	yes
FGSG_03611	XM_011323789.1	GO:0003674(molecular_function);GO:0005575(cellular_component);GO:0008150(biological_process)	NA	NA	NA	hypothetical protein FGSG_03611 [Fusarium graminearum PH-1]	mRNA	2.44699	1.24056	1.36352	0.645155	0.883958	0.464844	2.53319	1.34096	1.26473e-06	5.13187e-06	up	yes
FGSG_00993	XM_011318440.1	NA	NA	NA	NA	hypothetical protein FGSG_00993 [Fusarium graminearum PH-1]	mRNA	1.61671	1.493	1.56155	0.437618	0.711457	0.695315	2.53269	1.34067	8.92388e-10	5.19166e-09	up	yes
FGSG_03603	XM_011323797.1	GO:0044271(cellular nitrogen compound biosynthetic process)	NA	NA	NA	hypothetical protein FGSG_03603 [Fusarium graminearum PH-1]	mRNA	0.751281	0.629007	0.75736	0.280195	0.278839	0.2861	2.52936	1.33877	5.45038e-16	5.65756e-15	up	yes
FGSG_10499	XM_011321186.1	GO:0003674(molecular_function);GO:0005575(cellular_component);GO:0008150(biological_process)	NA	NA	NA	hypothetical protein FGSG_10499 [Fusarium graminearum PH-1]	mRNA	43.0469	32.3654	44.8289	12.2796	23.1894	12.1181	2.52676	1.33729	1.56698e-15	1.57967e-14	up	yes
FGSG_06401	XM_011326763.1	GO:0005634(nucleus);GO:0005829(cytosol);GO:0006725(cellular aromatic compound metabolic process);GO:0008198(ferrous iron binding);GO:0016491(oxidoreductase activity)	NA	NA	NA	hypothetical protein FGSG_06401 [Fusarium graminearum PH-1]	mRNA	32.1977	41.0148	37.8201	16.5778	12.5218	14.9457	2.52088	1.33393	1.95812e-14	1.77991e-13	up	yes
FGSG_08746	XM_011321679.1	GO:0005739(mitochondrion);GO:0008152(metabolic process);GO:0016787(hydrolase activity)	NA	NA	NA	hypothetical protein FGSG_08746 [Fusarium graminearum PH-1]	mRNA	28.8485	27.6139	29.9747	7.8114	19.6328	6.88711	2.51774	1.33213	9.3745e-09	4.91269e-08	up	yes
FGSG_11140	XM_011326909.1	GO:0005575(cellular_component);GO:0019543(propionate catabolic process);GO:0047547(2-methylcitrate dehydratase activity)	00660(C5-Branched dibasic acid metabolism);01100(Metabolic pathways)	K17724	EC:4.1.1.6	hypothetical protein FGSG_11140 [Fusarium graminearum PH-1]	mRNA	0.539499	0.371575	0.319345	0.107735	0.242698	0.138455	2.51677	1.33157	9.21161e-05	0.000283961	up	yes
FGSG_04085	XM_011323253.1	GO:0004335(galactokinase activity);GO:0005524(ATP binding);GO:0005534(galactose binding);GO:0005829(cytosol);GO:0016301(kinase activity);GO:0016773(phosphotransferase activity, alcohol group as acceptor);GO:0019388(galactose catabolic process);GO:0046835(carbohydrate phosphorylation)	00052(Galactose metabolism);00520(Amino sugar and nucleotide sugar metabolism);01100(Metabolic pathways)	K00849	EC:2.7.1.6	hypothetical protein FGSG_04085 [Fusarium graminearum PH-1]	mRNA	39.7013	42.4427	50.3458	15.0879	20.8742	16.7057	2.51557	1.33089	1.89161e-29	4.71772e-28	up	yes
FGSG_12053	XM_011319566.1	NA	NA	NA	NA	hypothetical protein FGSG_12053 [Fusarium graminearum PH-1]	mRNA	8.89759	12.9585	11.1176	6.062	2.39074	4.65637	2.51533	1.33075	4.3418e-05	0.000141136	up	yes
FGSG_04911	XM_011325078.1	GO:0003756(protein disulfide isomerase activity);GO:0005789(endoplasmic reticulum membrane);GO:0015035(protein disulfide oxidoreductase activity);GO:0016671(oxidoreductase activity, acting on a sulfur group of donors, disulfide as acceptor);GO:0016972(thiol oxidase activity);GO:0050660(flavin adenine dinucleotide binding);GO:0055114(oxidation-reduction process)	04141(Protein processing in endoplasmic reticulum)	NA	NA	endoplasmic oxidoreductin-1 precursor [Fusarium graminearum PH-1]	mRNA	352.103	359.944	382.815	152.318	126.819	157.168	2.5094	1.32734	6.4008e-21	9.71301e-20	up	yes
FGSG_20051	XR_893056.1	GO:0003674(molecular_function);GO:0005739(mitochondrion);GO:0043457(regulation of cellular respiration)	03008(Ribosome biogenesis in eukaryotes);03010(Ribosome)	NA	NA	hypothetical protein A0H81_15002, partial [Grifola frondosa]	rRNA	78.5432	103.26	212.986	44.8747	64.1718	48.2888	2.50922	1.32724	2.4893e-07	1.09374e-06	up	yes
FGSG_05159	XM_011325360.1	GO:0004322(ferroxidase activity);GO:0005381(iron ion transmembrane transporter activity);GO:0005507(copper ion binding);GO:0006826(iron ion transport);GO:0033215(iron assimilation by reduction and transport);GO:0033573(high-affinity iron permease complex)	NA	NA	NA	iron transport multicopper oxidase FET3 precursor [Fusarium graminearum PH-1]	mRNA	652.346	819.584	706.646	319.317	213.961	335.216	2.50845	1.3268	4.28266e-11	2.84427e-10	up	yes
FGSG_11317	XM_011327625.1	GO:0005575(cellular_component);GO:0008150(biological_process)	NA	NA	NA	hypothetical protein FGSG_11317 [Fusarium graminearum PH-1]	mRNA	0.44331	0.75567	0.289366	0.239692	0.148247	0.205507	2.50797	1.32652	0.0139283	0.0287494	up	yes
FGSG_07726	XM_011329228.1	GO:0003674(molecular_function);GO:0005575(cellular_component);GO:0008150(biological_process)	NA	NA	NA	hypothetical protein FGSG_07726 [Fusarium graminearum PH-1]	mRNA	4.36398	3.70809	3.94465	1.60815	1.83732	1.3472	2.50731	1.32614	3.04495e-35	9.66025e-34	up	yes
FGSG_08546	XM_011321907.1	GO:0005575(cellular_component)	NA	NA	NA	hypothetical protein FGSG_08546 [Fusarium graminearum PH-1]	mRNA	262.183	288.42	303.288	107.952	131.919	101.814	2.49906	1.32138	5.56214e-40	2.19501e-38	up	yes
FGSG_12966	XM_011328032.1	GO:0003674(molecular_function);GO:0005575(cellular_component);GO:0008150(biological_process)	NA	NA	NA	hypothetical protein FGSG_12966 [Fusarium graminearum PH-1]	mRNA	27.3157	31.0598	30.2977	10.3603	13.5435	11.5987	2.49766	1.32058	4.20297e-31	1.13104e-29	up	yes
FGSG_08592	XM_011321856.1	GO:0003674(molecular_function);GO:0008150(biological_process)	NA	NA	NA	hypothetical protein FGSG_08592 [Fusarium graminearum PH-1]	mRNA	75.9293	72.8247	74.2838	26.8676	32.8059	29.6269	2.49761	1.32055	2.48004e-67	2.52769e-65	up	yes
FGSG_07715	XM_011329215.1	GO:0005737(cytoplasm);GO:0008757(S-adenosylmethionine-dependent methyltransferase activity);GO:0032259(methylation)	NA	NA	NA	hypothetical protein FGSG_07715 [Fusarium graminearum PH-1]	mRNA	7.72502	6.62682	7.32899	1.85616	4.93406	1.90318	2.49394	1.31843	5.56776e-08	2.66134e-07	up	yes
FGSG_07230	XM_011328661.1	NA	NA	NA	NA	hypothetical protein FGSG_07230 [Fusarium graminearum PH-1]	mRNA	1.57877	1.61019	2.0803	1.00218	0.577568	0.535266	2.49136	1.31693	4.95285e-06	1.83959e-05	up	yes
FGSG_03595	XM_011323808.1	GO:0005525(GTP binding);GO:0005622(intracellular);GO:0007264(small GTPase mediated signal transduction)	04144(Endocytosis)	NA	NA	hypothetical protein FGSG_03595 [Fusarium graminearum PH-1]	mRNA	4.90944	3.61521	5.23093	1.79383	2.17942	1.54829	2.49126	1.31687	9.47974e-16	9.66187e-15	up	yes
FGSG_13598	XM_011329924.1	NA	NA	NA	NA	hypothetical protein FGSG_13598 [Fusarium graminearum PH-1]	mRNA	11.1204	9.5702	10.6406	3.44103	5.08186	4.0635	2.48929	1.31574	9.32566e-20	1.2938e-18	up	yes
FGSG_10600	XM_011321301.1	GO:0003674(molecular_function);GO:0005575(cellular_component);GO:0008150(biological_process)	NA	NA	NA	hypothetical protein FGSG_10600 [Fusarium graminearum PH-1]	mRNA	16.5448	15.405	20.733	3.44122	13.9831	3.79462	2.48282	1.31198	3.71356e-05	0.00012197	up	yes
FGSG_03257	XM_011324192.1	GO:0003824(catalytic activity);GO:0005575(cellular_component);GO:0008152(metabolic process);GO:0031177(phosphopantetheine binding)	NA	NA	NA	hypothetical protein FGSG_03257 [Fusarium graminearum PH-1]	mRNA	0.750451	0.671465	0.676742	0.2071	0.391456	0.246768	2.48267	1.31189	1.52795e-11	1.06275e-10	up	yes
FGSG_09083	XM_011330408.1	NA	NA	NA	NA	hypothetical protein FGSG_09083 [Fusarium graminearum PH-1]	mRNA	4.14594	2.31573	4.20842	0.973419	2.86463	0.467398	2.47827	1.30933	0.000626143	0.00169363	up	yes
FGSG_05625	XM_011325885.1	GO:0005525(GTP binding);GO:0005622(intracellular);GO:0007264(small GTPase mediated signal transduction)	NA	NA	NA	hypothetical protein FPSE_06218 [Fusarium pseudograminearum CS3096]	mRNA	128.032	155.422	141.864	58.4018	55.7845	57.4424	2.47813	1.30925	2.81105e-23	4.97759e-22	up	yes
FGSG_05519	XM_011325764.1	GO:0005634(nucleus);GO:0006281(DNA repair);GO:0016301(kinase activity)	03440(Homologous recombination)	K04728	EC:2.7.11.1	hypothetical protein FGSG_05519 [Fusarium graminearum PH-1]	mRNA	6.44686	7.59576	6.91648	2.98521	2.31924	3.15324	2.47811	1.30924	1.58872e-14	1.45332e-13	up	yes
FGSG_10222	XM_011320867.1	GO:0003674(molecular_function);GO:0006810(transport);GO:0008150(biological_process)	NA	NA	NA	hypothetical protein FG05_30387 [Fusarium graminearum]	mRNA	1784.68	1971.37	1908.81	708.348	863.974	715.519	2.47608	1.30806	3.72247e-45	1.86758e-43	up	yes
FGSG_08770	XM_011321651.1	GO:0003674(molecular_function);GO:0005575(cellular_component)	NA	NA	NA	hypothetical protein FGSG_08770 [Fusarium graminearum PH-1]	mRNA	43.1421	41.1185	44.8484	17.5801	15.8414	18.7693	2.47379	1.30672	1.26959e-24	2.47493e-23	up	yes
FGSG_13251	XM_011329467.1	NA	NA	NA	NA	hypothetical protein FGSG_13251 [Fusarium graminearum PH-1]	mRNA	9.66297	10.6455	10.5311	6.07227	0.50967	5.90334	2.47008	1.30456	0.0174172	0.0351988	up	yes
FGSG_10495	XM_011321181.1	NA	NA	NA	NA	hypothetical protein FGSG_10495 [Fusarium graminearum PH-1]	mRNA	42.2643	58.6773	50.9508	26.468	7.8255	27.2472	2.46816	1.30344	0.000187626	0.000553092	up	yes
FGSG_12112	XM_011319868.1	NA	NA	NA	NA	hypothetical protein FGSG_12112 [Fusarium graminearum PH-1]	mRNA	59.8583	50.3094	52.9534	16.4682	32.3224	17.3377	2.46674	1.3026	7.61873e-17	8.48004e-16	up	yes
FGSG_09039	XM_011330456.1	GO:0003674(molecular_function);GO:0005575(cellular_component);GO:0043200(response to amino acid)	NA	NA	NA	N amino acid transport system protein [Fusarium graminearum PH-1]	mRNA	149.319	146.885	135.405	48.6125	73.0737	53.3267	2.46615	1.30226	3.66816e-37	1.2561e-35	up	yes
FGSG_12016	XM_011319364.1	GO:0005887(integral component of plasma membrane);GO:0015179(L-amino acid transmembrane transporter activity);GO:0015297(antiporter activity)	NA	NA	NA	hypothetical protein FGSG_12016 [Fusarium graminearum PH-1]	mRNA	64.6982	64.9433	63.8185	24.6092	24.9977	28.8544	2.46567	1.30198	1.23748e-25	2.55878e-24	up	yes
FGSG_00773	XM_011318182.1	GO:0005375(copper ion transmembrane transporter activity);GO:0005783(endoplasmic reticulum);GO:0005887(integral component of plasma membrane);GO:0098705(copper ion import across plasma membrane)	NA	NA	NA	hypothetical protein FGSG_00773 [Fusarium graminearum PH-1]	mRNA	59.3227	60.7543	65.6349	20.7934	34.6422	19.9118	2.46474	1.30144	1.44584e-20	2.12911e-19	up	yes
FGSG_10785	XM_011327315.1	NA	NA	NA	NA	hypothetical protein FGSG_10785 [Fusarium graminearum PH-1]	mRNA	2.86547	3.26963	4.15995	1.25662	1.91574	1.00688	2.46338	1.30064	3.26197e-10	1.98136e-09	up	yes
FGSG_11853	XM_011318318.1	NA	NA	NA	NA	hypothetical protein FGSG_11853 [Fusarium graminearum PH-1]	mRNA	6.97895	8.60289	8.25732	3.56393	1.55115	4.57209	2.4609	1.29919	6.65393e-05	0.000209865	up	yes
FGSG_07835	XM_011329358.1	NA	NA	NA	NA	hypothetical protein FGSG_07835 [Fusarium graminearum PH-1]	mRNA	26.0989	17.2846	20.7814	5.22976	15.1409	5.72893	2.45846	1.29776	2.11185e-07	9.35195e-07	up	yes
FGSG_06738	XM_011328080.1	GO:0003954(NADH dehydrogenase activity);GO:1901006(ubiquinone-6 biosynthetic process)	NA	NA	NA	hypothetical protein FGSG_06738 [Fusarium graminearum PH-1]	mRNA	87.311	69.3497	70.6927	22.9848	44.8208	24.7082	2.45751	1.2972	1.8566e-16	2.00266e-15	up	yes
FGSG_20080	XR_893065.1	NA	NA	NA	NA	hypothetical protein FVEG_10264 [Fusarium verticillioides 7600]	rRNA	2.18374	2.27131	4.97526	1.14701	1.74197	0.948727	2.45728	1.29706	0.000459272	0.00127108	up	yes
FGSG_04574	XM_011322708.1	NA	NA	NA	NA	hypothetical protein FGSG_04574 [Fusarium graminearum PH-1]	mRNA	80.2783	83.3313	85.0521	30.7742	39.756	30.7765	2.45455	1.29546	1.04371e-51	6.55813e-50	up	yes
FGSG_04369	XM_011322936.1	GO:0005351(carbohydrate:proton symporter activity);GO:0005355(glucose transmembrane transporter activity);GO:0005887(integral component of plasma membrane);GO:0046323(glucose import)	NA	NA	NA	hypothetical protein FGSG_04369 [Fusarium graminearum PH-1]	mRNA	81.1452	70.8241	80.2849	24.4281	45.3554	24.8747	2.45361	1.2949	1.5477e-18	1.9835e-17	up	yes
FGSG_11129	XM_011326921.1	GO:0005575(cellular_component);GO:0008152(metabolic process);GO:0016491(oxidoreductase activity)	NA	NA	NA	hypothetical protein FGSG_11129 [Fusarium graminearum PH-1]	mRNA	255.947	293.583	265.797	103.835	124.362	104.239	2.45259	1.29431	2.74359e-37	9.52092e-36	up	yes
FGSG_07079	XM_011328478.1	GO:0000122(negative regulation of transcription by RNA polymerase II);GO:0000978(RNA polymerase II proximal promoter sequence-specific DNA binding);GO:0003700(DNA binding transcription factor activity);GO:0005515(protein binding);GO:0005634(nucleus);GO:0006357(regulation of transcription by RNA polymerase II);GO:0006808(regulation of nitrogen utilization);GO:0008270(zinc ion binding);GO:0043565(s…	NA	NA	NA	hypothetical protein FGSG_07079 [Fusarium graminearum PH-1]	mRNA	24.2187	25.0866	23.0708	8.68687	12.4842	8.36902	2.45009	1.29284	3.36438e-32	9.40573e-31	up	yes
FGSG_03025	XM_011324459.1	NA	NA	NA	NA	hypothetical protein FGSG_03025 [Fusarium graminearum PH-1]	mRNA	9.06256	11.4945	9.59667	4.03125	3.31114	4.97761	2.44754	1.29133	2.5187e-10	1.54074e-09	up	yes
FGSG_09955	XM_011320562.1	GO:0003674(molecular_function);GO:0005575(cellular_component);GO:0008150(biological_process)	NA	NA	NA	hypothetical protein FPSE_03851 [Fusarium pseudograminearum CS3096]	mRNA	1058.39	1160.99	1139.38	495.478	389.379	488.994	2.44477	1.2897	1.62096e-17	1.91614e-16	up	yes
FGSG_04627	XM_011322644.1	GO:0000155(phosphorelay sensor kinase activity);GO:0000156(phosphorelay response regulator activity);GO:0000160(phosphorelay signal transduction system);GO:0004673(protein histidine kinase activity);GO:0005524(ATP binding);GO:0006355(regulation of transcription, DNA-templated);GO:0007165(signal transduction);GO:0016020(membrane);GO:0090593(peptidyl-histidine autophosphorylation)	NA	NA	NA	hypothetical protein FGSG_04627 [Fusarium graminearum PH-1]	mRNA	9.83411	7.10233	8.27428	2.79364	4.82053	2.71589	2.44052	1.28719	1.82353e-18	2.31637e-17	up	yes
FGSG_01571	XM_011319082.1	GO:0005575(cellular_component);GO:0008152(metabolic process);GO:0016787(hydrolase activity)	NA	NA	NA	hypothetical protein FGSG_01571 [Fusarium graminearum PH-1]	mRNA	7.54798	6.32383	6.16711	2.06313	4.2848	1.86424	2.44015	1.28697	5.36287e-11	3.52729e-10	up	yes
FGSG_05695	XM_011325968.1	GO:0004096(catalase activity);GO:0005739(mitochondrion);GO:0005777(peroxisome);GO:0020037(heme binding);GO:0042542(response to hydrogen peroxide);GO:0042744(hydrogen peroxide catabolic process)	00380(Tryptophan metabolism);00630(Glyoxylate and dicarboxylate metabolism);01100(Metabolic pathways);01110(Biosynthesis of secondary metabolites);01200(Carbon metabolism);04011(MAPK signaling pathway - yeast);04146(Peroxisome)	K03781	EC:1.11.1.6	hypothetical protein FGSG_05695 [Fusarium graminearum PH-1]	mRNA	10.5253	8.18172	9.35736	2.29807	6.66665	2.54852	2.43757	1.28544	1.46435e-07	6.61357e-07	up	yes
FGSG_03274	XM_011324172.1	NA	NA	NA	NA	hypothetical protein FGSG_03274 [Fusarium graminearum PH-1]	mRNA	0.164948	0.176017	0.167842	0.120268	0.056954	0.031645	2.43603	1.28453	0.0061335	0.0137571	up	yes
FGSG_03964	XM_011323396.1	GO:0003824(catalytic activity);GO:0005575(cellular_component);GO:0016740(transferase activity);GO:0016788(hydrolase activity, acting on ester bonds);GO:0030639(polyketide biosynthetic process);GO:0031177(phosphopantetheine binding)	NA	NA	NA	hypothetical protein FGSG_03964 [Fusarium graminearum PH-1]	mRNA	0.426483	0.555004	0.553353	0.273777	0.122115	0.234396	2.43514	1.28401	1.68874e-05	5.8431e-05	up	yes
FGSG_10192	XM_011320838.1	GO:0004222(metalloendopeptidase activity);GO:0005743(mitochondrial inner membrane);GO:0006515(protein quality control for misfolded or incompletely synthesized proteins);GO:0031929(TOR signaling);GO:0035694(mitochondrial protein catabolic process)	NA	NA	NA	hypothetical protein FGSG_10192 [Fusarium graminearum PH-1]	mRNA	55.0268	57.0037	51.909	22.9873	23.3235	21.0966	2.43207	1.28219	1.19673e-38	4.47701e-37	up	yes
FGSG_04493	XM_011322798.1	NA	NA	NA	NA	hypothetical protein FGSG_04493 [Fusarium graminearum PH-1]	mRNA	4.30056	3.95481	5.33361	1.57197	2.27733	1.74082	2.43089	1.28149	3.89104e-13	3.14e-12	up	yes
FGSG_11993	XM_011319233.1	GO:0005575(cellular_component)	NA	NA	NA	hypothetical protein FGSG_11993 [Fusarium graminearum PH-1]	mRNA	30.4627	20.2497	27.6693	7.98718	15.8033	8.46957	2.42968	1.28077	4.88034e-13	3.88984e-12	up	yes
FGSG_04568	XM_011322715.1	GO:0005575(cellular_component)	00770(Pantothenate and CoA biosynthesis);01100(Metabolic pathways);01240(Biosynthesis of cofactors)	K01598	EC:4.1.1.36	phosphopantothenoylcysteine decarboxylase [Fusarium graminearum PH-1]	mRNA	142.869	166.712	170.487	80.9768	40.8779	76.1075	2.42505	1.27802	7.60772e-08	3.56275e-07	up	yes
FGSG_09186	XM_011330291.1	GO:0005575(cellular_component);GO:0016491(oxidoreductase activity);GO:0016747(transferase activity, transferring acyl groups other than amino-acyl groups);GO:0055114(oxidation-reduction process)	NA	NA	NA	hypothetical protein FGSG_09186 [Fusarium graminearum PH-1]	mRNA	1.71957	2.64378	2.36871	1.13549	0.506316	1.14121	2.41898	1.2744	0.000133408	0.000401776	up	yes
FGSG_08372	XM_011322103.1	GO:0000111(nucleotide-excision repair factor 2 complex);GO:0003684(damaged DNA binding);GO:0003697(single-stranded DNA binding);GO:0005737(cytoplasm);GO:0006289(nucleotide-excision repair);GO:0006298(mismatch repair);GO:0071942(XPC complex)	03420(Nucleotide excision repair)	NA	NA	hypothetical protein FGSG_08372 [Fusarium graminearum PH-1]	mRNA	20.6829	18.7029	22.0006	4.8492	15.4118	5.11947	2.41865	1.2742	9.01763e-07	3.71024e-06	up	yes
FGSG_00591	XM_011317976.1	NA	NA	NA	NA	hypothetical protein FGSG_00591 [Fusarium graminearum PH-1]	mRNA	99.2674	113.642	112.668	45.6031	42.6416	46.416	2.41776	1.27367	2.70809e-23	4.80185e-22	up	yes
FGSG_00459	XM_011317826.1	NA	NA	NA	NA	hypothetical protein FGSG_00459 [Fusarium graminearum PH-1]	mRNA	40.1554	54.5819	46.1747	22.3234	13.7346	22.2384	2.41716	1.27331	5.35539e-09	2.88834e-08	up	yes
FGSG_05566	XM_011325815.1	GO:0003674(molecular_function)	NA	NA	NA	hypothetical protein FGSG_05566 [Fusarium graminearum PH-1]	mRNA	86.9067	99.9887	93.7642	41.1726	31.4041	43.8106	2.41143	1.26989	1.1019e-13	9.2798e-13	up	yes
FGSG_10938	XM_011327135.1	GO:0006820(anion transport);GO:0016021(integral component of membrane);GO:0022857(transmembrane transporter activity);GO:0055085(transmembrane transport)	NA	NA	NA	hypothetical protein FGSG_10938 [Fusarium graminearum PH-1]	mRNA	15.6022	16.5305	16.717	5.5593	9.00265	5.70351	2.41049	1.26932	5.45791e-23	9.38209e-22	up	yes
FGSG_07631	XM_011329116.1	GO:0005351(carbohydrate:proton symporter activity);GO:0005355(glucose transmembrane transporter activity);GO:0005887(integral component of plasma membrane);GO:0046323(glucose import)	NA	NA	NA	hypothetical protein FGSG_07631 [Fusarium graminearum PH-1]	mRNA	2.07618	1.05055	1.83297	0.73906	0.735353	0.583399	2.41018	1.26914	6.15835e-09	3.30214e-08	up	yes
FGSG_07013	XM_011328398.1	GO:0003910(DNA ligase (ATP) activity);GO:0005634(nucleus);GO:0005739(mitochondrion);GO:0051103(DNA ligation involved in DNA repair);GO:1903461(Okazaki fragment processing involved in mitotic DNA replication)	03450(Non-homologous end-joining)	K10777	EC:6.5.1.1	hypothetical protein FGSG_07013 [Fusarium graminearum PH-1]	mRNA	1.41259	1.38397	1.51487	0.378926	0.652518	0.760391	2.40615	1.26673	4.68954e-09	2.5537e-08	up	yes
FGSG_12626	XM_011324986.1	NA	NA	NA	NA	hypothetical protein FGSG_12626 [Fusarium graminearum PH-1]	mRNA	4.02376	6.20916	5.9252	2.09892	2.87439	1.74506	2.40506	1.26608	1.68635e-10	1.05094e-09	up	yes
FGSG_04500	XM_011322791.1	NA	NA	NA	NA	hypothetical protein FGSG_04500 [Fusarium graminearum PH-1]	mRNA	4.06508	3.25008	4.32065	1.50457	1.84744	1.48804	2.40407	1.26548	6.3838e-20	8.97197e-19	up	yes
FGSG_07539	XM_011329015.1	GO:0005575(cellular_component);GO:0006629(lipid metabolic process)	NA	NA	NA	hypothetical protein FGSG_07539 [Fusarium graminearum PH-1]	mRNA	106.384	108.314	107.111	39.691	52.3494	41.8727	2.40312	1.26491	1.4705e-53	9.96553e-52	up	yes
FGSG_12611	XM_011324931.1	NA	NA	NA	NA	hypothetical protein FGSG_12611 [Fusarium graminearum PH-1]	mRNA	7.17668	9.97602	10.3446	4.61585	3.00295	3.82693	2.4024	1.26448	1.60917e-08	8.20045e-08	up	yes
FGSG_09827	XM_011329555.1	GO:0003674(molecular_function);GO:0005575(cellular_component);GO:0008150(biological_process)	NA	NA	NA	hypothetical protein FGSG_09827 [Fusarium graminearum PH-1]	mRNA	4.03949	1.58668	1.2703	0.935464	1.16629	0.769104	2.40223	1.26437	0.000357875	0.00100725	up	yes
FGSG_13350	XM_011321934.1	GO:0005575(cellular_component);GO:0008150(biological_process);GO:0016787(hydrolase activity)	NA	NA	NA	hypothetical protein FGSG_13350 [Fusarium graminearum PH-1]	mRNA	99.7109	74.9193	100.985	26.4624	61.305	27.0529	2.40041	1.26328	3.44156e-10	2.08458e-09	up	yes
FGSG_11774	XM_011317888.1	NA	NA	NA	NA	hypothetical protein FGSG_11774 [Fusarium graminearum PH-1]	mRNA	1.01392	1.53924	1.61194	0.745416	0.317674	0.675193	2.3961	1.26069	0.00428796	0.00993794	up	yes
FGSG_05178	XM_011325381.1	NA	NA	NA	NA	hypothetical protein FGSG_05178 [Fusarium graminearum PH-1]	mRNA	89.7841	109.464	106.551	52.4676	29.4339	45.7335	2.39589	1.26056	5.52676e-09	2.97829e-08	up	yes
FGSG_10597	XM_011321297.1	NA	NA	NA	NA	hypothetical protein FGSG_10597 [Fusarium graminearum PH-1]	mRNA	0.741471	0.494132	0.606593	0.221304	0.436514	0.111876	2.39341	1.25907	0.00140987	0.00356225	up	yes
FGSG_01301	XM_011318784.1	GO:0003674(molecular_function);GO:0005575(cellular_component);GO:0008150(biological_process)	NA	NA	NA	hypothetical protein FGSG_01301 [Fusarium graminearum PH-1]	mRNA	263.316	225.12	253.455	62.0488	186.778	61.185	2.3931	1.25888	4.85572e-07	2.06303e-06	up	yes
FGSG_08980	XM_011330528.1	GO:0005575(cellular_component);GO:0008150(biological_process)	00010(Glycolysis / Gluconeogenesis);00040(Pentose and glucuronate interconversions);00053(Ascorbate and aldarate metabolism);00561(Glycerolipid metabolism);01100(Metabolic pathways);01110(Biosynthesis of secondary metabolites);01240(Biosynthesis of cofactors)	K00002	EC:1.1.1.2	hypothetical protein FGSG_08980 [Fusarium graminearum PH-1]	mRNA	31.6879	32.2734	33.2625	11.9384	15.8339	12.8779	2.39172	1.25805	9.07108e-45	4.48153e-43	up	yes
FGSG_05748	XM_011326029.1	GO:0006810(transport)	NA	NA	NA	hypothetical protein FGSG_05748 [Fusarium graminearum PH-1]	mRNA	0.130114	0.131491	0.138705	0.081031	0.070132	0.016717	2.3845	1.25369	0.0161672	0.0329348	up	yes
FGSG_04826	XM_011324975.1	GO:0005997(xylulose metabolic process);GO:0006006(glucose metabolic process);GO:0050038(L-xylulose reductase (NADP+) activity);GO:0051289(protein homotetramerization)	00051(Fructose and mannose metabolism);01100(Metabolic pathways)	K17742	EC:1.1.1.289	L-xylulose reductase [Fusarium graminearum PH-1]	mRNA	4615.05	4751.79	4488.22	1960.24	1918.76	1942.39	2.38002	1.25098	1.03572e-34	3.25396e-33	up	yes
FGSG_13732	XM_011320932.1	NA	NA	NA	NA	LOW QUALITY PROTEIN: hypothetical protein FGSG_13732 [Fusarium graminearum PH-1]	mRNA	1.0037	0.78944	0.894242	0.36545	0.453622	0.313429	2.37296	1.24669	2.98724e-05	9.95541e-05	up	yes
FGSG_08981	XM_011330527.1	GO:0003674(molecular_function);GO:0005575(cellular_component);GO:0008150(biological_process)	NA	NA	NA	hypothetical protein FGSG_08981 [Fusarium graminearum PH-1]	mRNA	152.232	149.758	152.702	58.5167	72.7189	60.435	2.37226	1.24626	1.73017e-69	1.85085e-67	up	yes
FGSG_12607	XM_011324904.1	NA	NA	NA	NA	hypothetical protein FGSG_12607 [Fusarium graminearum PH-1]	mRNA	7542.42	9410.66	9386.25	4671.97	1677.49	4764.67	2.3699	1.24482	4.39692e-05	0.000142784	up	yes
FGSG_06560	XM_011327869.1	GO:0004177(aminopeptidase activity);GO:0005575(cellular_component);GO:0006508(proteolysis);GO:0008235(metalloexopeptidase activity);GO:0009987(cellular process)	NA	K01265	EC:3.4.11.18	methionine aminopeptidase 2B [Fusarium graminearum PH-1]	mRNA	254.437	272.443	278.968	108.136	120.255	111.686	2.3696	1.24464	7.65222e-41	3.15447e-39	up	yes
FGSG_01727	XM_011319258.1	NA	NA	NA	NA	hypothetical protein FGSG_01727 [Fusarium graminearum PH-1]	mRNA	1.57865	1.46612	1.62861	0.713941	0.579371	0.680742	2.3674	1.2433	4.97567e-11	3.28263e-10	up	yes
FGSG_02263	XM_011319865.1	GO:0005575(cellular_component)	NA	NA	NA	hypothetical protein FGSG_02263 [Fusarium graminearum PH-1]	mRNA	0.260604	0.18397	0.179225	0.108042	0.078858	0.076698	2.36648	1.24274	0.00659705	0.0147025	up	yes
FGSG_13253	XM_011329475.1	GO:0003674(molecular_function);GO:0005575(cellular_component);GO:0008150(biological_process)	NA	NA	NA	hypothetical protein FGSG_13253 [Fusarium graminearum PH-1]	mRNA	1.29465	1.66609	1.67503	0.560691	0.720528	0.67818	2.36592	1.2424	2.45275e-16	2.626e-15	up	yes
FGSG_02143	XM_011319721.1	GO:0005381(iron ion transmembrane transporter activity);GO:0005783(endoplasmic reticulum);GO:0005794(Golgi apparatus);GO:0009405(pathogenesis);GO:0009986(cell surface);GO:0010106(cellular response to iron ion starvation);GO:0033215(iron assimilation by reduction and transport);GO:0033573(high-affinity iron permease complex);GO:0044117(growth of symbiont in host);GO:0061840(high-affinity ferrous i…	NA	NA	NA	plasma membrane iron permease [Fusarium graminearum PH-1]	mRNA	17.7478	21.4746	21.9929	8.73955	8.37217	8.77303	2.36492	1.24179	6.9089e-19	9.0515e-18	up	yes
FGSG_09110	XM_011330377.1	GO:0005575(cellular_component);GO:0008152(metabolic process);GO:0016491(oxidoreductase activity);GO:0071949(FAD binding)	NA	K03380	EC:1.14.13.7	phenol 2-monooxygenase [Fusarium graminearum PH-1]	mRNA	0.521893	0.579209	0.861677	0.251315	0.428669	0.151001	2.36199	1.24	6.11571e-05	0.000194024	up	yes
FGSG_04951	XM_011325120.1	GO:0000470(maturation of LSU-rRNA);GO:0003723(RNA binding);GO:0006412(translation);GO:0022625(cytosolic large ribosomal subunit)	NA	NA	NA	hypothetical protein FGSG_04951 [Fusarium graminearum PH-1]	mRNA	84.4522	90.538	87.5283	36.5331	35.9366	38.7131	2.36114	1.23949	8.15102e-28	1.8942e-26	up	yes
FGSG_06571	XM_011327884.1	GO:0003674(molecular_function);GO:0005737(cytoplasm);GO:0008150(biological_process)	NA	NA	NA	coiled-coil domain-containing protein 25 [Fusarium graminearum PH-1]	mRNA	97.7656	101.85	102.93	44.7024	39.1997	44.2352	2.3611	1.23946	8.78405e-23	1.48823e-21	up	yes
FGSG_07555	XM_011329032.1	GO:0016787(hydrolase activity)	00100(Steroid biosynthesis);00561(Glycerolipid metabolism);00564(Glycerophospholipid metabolism);00565(Ether lipid metabolism);00590(Arachidonic acid metabolism);00591(Linoleic acid metabolism);00592(alpha-Linolenic acid metabolism);01100(Metabolic pathways);01110(Biosynthesis of secondary metabolites)	K14674	EC:2.3.1.51;EC:3.1.1.13;EC:3.1.1.3;EC:3.1.1.4	hypothetical protein FGSG_07555 [Fusarium graminearum PH-1]	mRNA	9.84287	5.20443	8.76605	2.53917	5.06045	2.4881	2.36063	1.23917	4.16956e-09	2.28206e-08	up	yes
FGSG_00375	XM_011317735.1	GO:0004497(monooxygenase activity);GO:0005739(mitochondrion);GO:0006744(ubiquinone biosynthetic process);GO:0044550(secondary metabolite biosynthetic process)	00130(Ubiquinone and other terpenoid-quinone biosynthesis);01100(Metabolic pathways);01110(Biosynthesis of secondary metabolites);01240(Biosynthesis of cofactors)	NA	NA	hypothetical protein FGSG_00375 [Fusarium graminearum PH-1]	mRNA	19.1207	19.0981	18.4015	7.10327	8.38912	8.50605	2.35933	1.23838	7.88673e-33	2.25854e-31	up	yes
FGSG_13680	XM_011320605.1	NA	NA	NA	NA	hypothetical protein FGSG_13680 [Fusarium graminearum PH-1]	mRNA	1.75814	1.2292	1.3291	0.411131	0.781748	0.638286	2.35721	1.23708	0.000400551	0.00111836	up	yes
FGSG_03480	XM_011323931.1	GO:0075308(negative regulation of conidium formation)	NA	NA	NA	hypothetical protein FGSG_03480 [Fusarium graminearum PH-1]	mRNA	2.79012	1.67296	2.03122	0.553435	1.57376	0.629646	2.3557	1.23616	1.52289e-06	6.10667e-06	up	yes
FGSG_00788	XM_011318197.1	GO:0003674(molecular_function);GO:0005575(cellular_component);GO:0008150(biological_process)	NA	NA	NA	hypothetical protein FGSG_00788 [Fusarium graminearum PH-1]	mRNA	24.2005	23.1674	23.5945	8.32558	12.9907	8.81831	2.35485	1.23563	1.44276e-28	3.47119e-27	up	yes
FGSG_10221	XM_011320866.1	GO:0003676(nucleic acid binding);GO:0003677(DNA binding);GO:0004386(helicase activity);GO:0005524(ATP binding);GO:0005575(cellular_component);GO:0008150(biological_process)	NA	NA	NA	hypothetical protein FGSG_10221 [Fusarium graminearum PH-1]	mRNA	3.06227	2.63518	2.82838	0.74464	1.63108	1.245	2.35473	1.23556	1.55783e-11	1.08237e-10	up	yes
FGSG_10642	XM_011321346.1	GO:0003674(molecular_function);GO:0005575(cellular_component);GO:0008150(biological_process)	NA	NA	NA	hypothetical protein FGSG_10642 [Fusarium graminearum PH-1]	mRNA	2.82265	2.6426	2.43838	1.5691	0.85119	0.938864	2.35286	1.23442	8.56693e-06	3.08801e-05	up	yes
FGSG_00692	XM_011318090.1	NA	NA	NA	NA	hypothetical protein FGSG_00692 [Fusarium graminearum PH-1]	mRNA	0.533972	0.728348	1.13377	0.264121	0.413368	0.341594	2.35122	1.23341	0.000448379	0.00124305	up	yes
FGSG_11816	XM_011318117.1	NA	NA	NA	NA	hypothetical protein FGSG_11816 [Fusarium graminearum PH-1]	mRNA	5.5918	6.36337	6.04355	4.3749	0.496756	2.78397	2.35105	1.2333	0.0163742	0.0333095	up	yes
FGSG_04530	XM_011322755.1	GO:0003674(molecular_function);GO:0005575(cellular_component);GO:0008150(biological_process)	NA	NA	NA	hypothetical protein FGSG_04530 [Fusarium graminearum PH-1]	mRNA	0.438785	0.305042	0.191632	0.150032	0.083176	0.165272	2.34757	1.23117	0.00240793	0.0058477	up	yes
FGSG_01459	XM_011318963.1	NA	NA	NA	NA	hypothetical protein FGSG_01459 [Fusarium graminearum PH-1]	mRNA	1.84235	3.55482	7.40864	1.17549	2.54593	1.73944	2.34502	1.2296	0.000968053	0.00252478	up	yes
FGSG_03483	XM_011323928.1	GO:0045490(pectin catabolic process);GO:0047490(pectin lyase activity)	NA	K01732	EC:4.2.2.10	pectin lyase B precursor [Fusarium graminearum PH-1]	mRNA	0.188719	0.169277	0.119942	0.036013	0.076564	0.09167	2.34	1.22651	0.0224544	0.044212	up	yes
FGSG_11576	XM_011324743.1	NA	NA	NA	NA	hypothetical protein FGSG_11576 [Fusarium graminearum PH-1]	mRNA	16.2975	21.4696	19.6541	9.24471	5.69252	9.6189	2.33836	1.2255	3.00346e-08	1.48102e-07	up	yes
FGSG_03256	XM_011324193.1	GO:0005622(intracellular);GO:0016491(oxidoreductase activity);GO:0055114(oxidation-reduction process)	NA	NA	NA	hypothetical protein FGSG_03256 [Fusarium graminearum PH-1]	mRNA	3.80437	2.40117	4.17007	1.16365	2.21625	1.07385	2.32964	1.2201	2.09298e-07	9.27475e-07	up	yes
FGSG_06593	XM_011327907.1	GO:0005634(nucleus)	NA	NA	NA	hypothetical protein FGSG_06593 [Fusarium graminearum PH-1]	mRNA	1.48267	1.24809	1.5109	0.349503	1.17	0.301894	2.32879	1.21958	0.000233971	0.000679499	up	yes
FGSG_10735	XM_011327372.1	GO:0000324(fungal-type vacuole);GO:0004866(endopeptidase inhibitor activity);GO:0010951(negative regulation of endopeptidase activity);GO:0042144(vacuole fusion, non-autophagic)	NA	NA	NA	hypothetical protein FGSG_10735 [Fusarium graminearum PH-1]	mRNA	1141.66	1342.69	1341.56	582.088	484.171	576.627	2.32878	1.21957	1.06667e-16	1.16711e-15	up	yes
FGSG_13396	XM_011322190.1	GO:0003674(molecular_function);GO:0005622(intracellular);GO:0030447(filamentous growth)	NA	NA	NA	hypothetical protein FGSG_13396 [Fusarium graminearum PH-1]	mRNA	970.571	1116.35	1042.02	579.59	222.046	543.901	2.32542	1.21749	1.50656e-05	5.2549e-05	up	yes
FGSG_03213	XM_011324243.1	GO:0005506(iron ion binding);GO:0005575(cellular_component);GO:0016491(oxidoreductase activity);GO:0016706(oxidoreductase activity, acting on paired donors, with incorporation or reduction of molecular oxygen, 2-oxoglutarate as one donor, and incorporation of one atom each of oxygen into both donors);GO:0055114(oxidation-reduction process)	NA	NA	NA	hypothetical protein FGSG_03213 [Fusarium graminearum PH-1]	mRNA	0.420119	0.408648	0.428365	0.27179	0.10703	0.163749	2.317	1.21226	0.00349096	0.00822329	up	yes
FGSG_09677	XM_011329726.1	GO:0003674(molecular_function);GO:0005575(cellular_component);GO:0008150(biological_process)	NA	NA	NA	hypothetical protein FGSG_09677 [Fusarium graminearum PH-1]	mRNA	1.33291	2.50931	3.02935	0.883521	1.26476	0.817687	2.31681	1.21214	1.68721e-05	5.83935e-05	up	yes
FGSG_08415	XM_011322059.1	GO:0004564(beta-fructofuranosidase activity);GO:0005576(extracellular region);GO:0005975(carbohydrate metabolic process);GO:0005987(sucrose catabolic process)	00052(Galactose metabolism);00500(Starch and sucrose metabolism);01100(Metabolic pathways);01110(Biosynthesis of secondary metabolites)	K01193	EC:3.2.1.26	hypothetical protein FGSG_08415 [Fusarium graminearum PH-1]	mRNA	14.1013	13.1273	13.6878	4.29352	8.5111	4.86045	2.31623	1.21178	4.10734e-15	3.96757e-14	up	yes
FGSG_06195	XM_011326535.1	GO:0003674(molecular_function);GO:0005575(cellular_component);GO:0008150(biological_process)	NA	NA	NA	hypothetical protein FGSG_06195 [Fusarium graminearum PH-1]	mRNA	21.1457	25.3503	23.8278	9.86537	10.2457	10.2701	2.31472	1.21084	2.44889e-23	4.35417e-22	up	yes
FGSG_04610	XM_011322665.1	GO:0016020(membrane);GO:0016021(integral component of membrane);GO:0022857(transmembrane transporter activity);GO:0055085(transmembrane transport)	NA	NA	NA	hypothetical protein FGSG_04610 [Fusarium graminearum PH-1]	mRNA	1.6294	0.878294	0.745851	0.475207	0.572369	0.358209	2.3144	1.21064	7.09506e-06	2.58263e-05	up	yes
FGSG_09504	XM_011329913.1	GO:0003674(molecular_function);GO:0005575(cellular_component);GO:0008150(biological_process)	NA	NA	NA	hypothetical protein FGSG_09504 [Fusarium graminearum PH-1]	mRNA	58.5046	61.7054	65.6908	24.9806	28.4813	26.89	2.31358	1.21013	2.04384e-36	6.78346e-35	up	yes
FGSG_06077	XM_011326398.1	GO:0003674(molecular_function);GO:0005575(cellular_component);GO:0008150(biological_process)	NA	NA	NA	hypothetical protein FGSG_06077 [Fusarium graminearum PH-1]	mRNA	57.1184	51.856	59.5297	18.9632	32.8012	21.1364	2.31142	1.20878	2.65829e-22	4.37772e-21	up	yes
FGSG_06647	XM_011327969.1	GO:0003674(molecular_function);GO:0008150(biological_process)	NA	NA	NA	hypothetical protein FGSG_06647 [Fusarium graminearum PH-1]	mRNA	72.5715	46.2816	64.3385	18.5947	43.7318	16.953	2.31071	1.20833	3.25194e-08	1.59867e-07	up	yes
FGSG_10755	XM_011327348.1	GO:0004591(oxoglutarate dehydrogenase (succinyl-transferring) activity);GO:0006103(2-oxoglutarate metabolic process);GO:0009353(mitochondrial oxoglutarate dehydrogenase complex)	NA	NA	NA	hypothetical protein FGSG_10755 [Fusarium graminearum PH-1]	mRNA	1791.19	2056.63	1893.57	984.71	524.851	975.914	2.30997	1.20788	9.31201e-08	4.31406e-07	up	yes
FGSG_06386	XM_011326746.1	GO:0003674(molecular_function);GO:0005634(nucleus);GO:0005739(mitochondrion);GO:0005829(cytosol);GO:0034599(cellular response to oxidative stress)	NA	NA	NA	oxidation resistance protein 1 [Fusarium graminearum PH-1]	mRNA	52.9457	53.0598	55.3299	24.5159	21.5316	23.7974	2.30991	1.20784	3.79736e-24	7.17563e-23	up	yes
FGSG_02738	XM_011320399.1	GO:0005769(early endosome);GO:0005770(late endosome);GO:0005829(cytosol);GO:0006897(endocytosis);GO:0031625(ubiquitin protein ligase binding);GO:0032386(regulation of intracellular transport);GO:2000397(positive regulation of ubiquitin-dependent endocytosis)	NA	NA	NA	hypothetical protein FGSG_02738 [Fusarium graminearum PH-1]	mRNA	151.907	144.347	152.109	36.3507	117.86	40.3815	2.30411	1.20421	1.52802e-06	6.12155e-06	up	yes
FGSG_12971	XM_011328049.1	NA	NA	NA	NA	hypothetical protein FGSG_12971 [Fusarium graminearum PH-1]	mRNA	4.81637	4.22873	3.96392	0.854399	3.80509	0.992679	2.3016	1.20264	0.000810683	0.0021481	up	yes
FGSG_13266	XM_011321472.1	NA	NA	NA	NA	hypothetical protein FGSG_13266 [Fusarium graminearum PH-1]	mRNA	1.15795	1.01186	0.715626	0.576287	0.144846	0.535126	2.29685	1.19966	0.021306	0.0421948	up	yes
FGSG_08428	XM_011322044.1	GO:0005576(extracellular region);GO:0016491(oxidoreductase activity);GO:0055114(oxidation-reduction process)	00260(Glycine, serine and threonine metabolism);00310(Lysine degradation);01100(Metabolic pathways);04146(Peroxisome)	K00306	EC:1.5.3.1;EC:1.5.3.7	hypothetical protein FGSG_08428 [Fusarium graminearum PH-1]	mRNA	56.9475	58.8764	54.5997	24.3563	23.8836	25.99	2.29589	1.19905	1.39598e-26	3.06784e-25	up	yes
FGSG_02642	XM_011320290.1	NA	NA	NA	NA	hypothetical protein FGSG_02642 [Fusarium graminearum PH-1]	mRNA	0.930349	0.649981	0.420606	0.226979	0.486347	0.158423	2.29531	1.19869	0.00971752	0.0208216	up	yes
FGSG_10166	XM_011320805.1	GO:0003674(molecular_function);GO:0005575(cellular_component);GO:0005992(trehalose biosynthetic process);GO:0042243(asexual spore wall assembly);GO:0045944(positive regulation of transcription by RNA polymerase II);GO:0046148(pigment biosynthetic process);GO:0048315(conidium formation);GO:0075307(positive regulation of conidium formation)	NA	NA	NA	hypothetical protein FGSG_10166 [Fusarium graminearum PH-1]	mRNA	1.96376	1.43965	2.76254	0.644238	1.25254	0.790345	2.29463	1.19826	6.62309e-06	2.42036e-05	up	yes
FGSG_02552	XM_011320187.1	NA	NA	NA	NA	hypothetical protein FGSG_02552 [Fusarium graminearum PH-1]	mRNA	6.61557	10.8004	9.66424	4.88929	1.94544	4.969	2.29421	1.198	0.000149303	0.000446426	up	yes
FGSG_04380	XM_011322925.1	GO:0003674(molecular_function);GO:0005575(cellular_component);GO:0070791(cleistothecium development);GO:0070797(negative regulation of cleistothecium development)	NA	NA	NA	hypothetical protein FGSG_04380 [Fusarium graminearum PH-1]	mRNA	1.13789	0.85649	1.9024	0.436205	0.83118	0.432497	2.29238	1.19685	7.37215e-05	0.000230774	up	yes
FGSG_12026	XM_011319419.1	NA	NA	NA	NA	hypothetical protein FGSG_12026 [Fusarium graminearum PH-1]	mRNA	159.539	155.042	142.848	63.6183	72.1985	64.1591	2.28742	1.19372	1.4078e-53	9.59079e-52	up	yes
FGSG_10444	XM_011321119.1	GO:0004459(L-lactate dehydrogenase activity);GO:0005634(nucleus);GO:0005829(cytosol);GO:0005975(carbohydrate metabolic process);GO:0006096(glycolytic process);GO:0009438(methylglyoxal metabolic process);GO:0019752(carboxylic acid metabolic process);GO:0044262(cellular carbohydrate metabolic process);GO:0055114(oxidation-reduction process)	00010(Glycolysis / Gluconeogenesis);00270(Cysteine and methionine metabolism);00620(Pyruvate metabolism);00640(Propanoate metabolism);01100(Metabolic pathways);01110(Biosynthesis of secondary metabolites)	K00016	EC:1.1.1.27	hypothetical protein FGSG_10444 [Fusarium graminearum PH-1]	mRNA	1.88712	2.0505	2.27482	0.351754	2.03317	0.331514	2.28698	1.19344	0.00503483	0.011486	up	yes
FGSG_10363	XM_011321030.1	NA	NA	NA	NA	actin polymerization protein [Fusarium langsethiae]	mRNA	120.094	141.215	138.147	57.3653	56.0279	61.4025	2.28528	1.19237	1.71859e-20	2.51077e-19	up	yes
FGSG_06609	XM_011327925.1	NA	NA	NA	NA	hypothetical protein FGSG_06609 [Fusarium graminearum PH-1]	mRNA	1.20391	0.72209	1.85319	0.370771	0.951869	0.332273	2.28362	1.19132	0.00191036	0.00471632	up	yes
FGSG_01047	XM_011318502.1	GO:0000209(protein polyubiquitination);GO:0000838(Hrd1p ubiquitin ligase ERAD-M complex);GO:0030433(ubiquitin-dependent ERAD pathway);GO:0030968(endoplasmic reticulum unfolded protein response);GO:1990381(ubiquitin-specific protease binding)	NA	NA	NA	hypothetical protein FGSG_01047 [Fusarium graminearum PH-1]	mRNA	126.136	118.524	120.612	52.3393	54.9999	52.6549	2.28303	1.19095	1.41984e-52	9.18917e-51	up	yes
FGSG_13581	XM_011329993.1	NA	NA	NA	NA	hypothetical protein FGSG_13581 [Fusarium graminearum PH-1]	mRNA	2.04113	2.40988	1.91647	0.755143	1.01521	1.01965	2.28224	1.19045	5.70571e-16	5.87548e-15	up	yes
FGSG_08446	XM_011322020.1	GO:0000001(mitochondrion inheritance);GO:0003924(GTPase activity);GO:0005509(calcium ion binding);GO:0005525(GTP binding);GO:0005635(nuclear envelope);GO:0005829(cytosol);GO:0007165(signal transduction);GO:0007264(small GTPase mediated signal transduction);GO:0010821(regulation of mitochondrion organization);GO:0015031(protein transport);GO:0032865(ERMES complex);GO:0055091(phospholipid homeostas…	NA	NA	NA	rho GTPase 1 [Fusarium graminearum PH-1]	mRNA	35.9382	30.6726	33.2783	13.2682	16.6457	13.8907	2.28033	1.18924	2.50657e-82	4.10697e-80	up	yes
FGSG_12147	XM_011320116.1	NA	NA	NA	NA	hypothetical protein FGSG_12147 [Fusarium graminearum PH-1]	mRNA	1.27711	2.39654	1.04711	0.667621	0.675843	0.726798	2.28027	1.18921	0.00168732	0.00420498	up	yes
FGSG_13435	XM_011322381.1	NA	NA	NA	NA	hypothetical protein FGSG_13435 [Fusarium graminearum PH-1]	mRNA	2.36759	1.78754	1.72766	0.408434	1.12851	1.04316	2.28005	1.18907	5.37042e-05	0.000172066	up	yes
FGSG_04457	XM_011322841.1	GO:0003674(molecular_function);GO:0005575(cellular_component);GO:0008150(biological_process)	NA	NA	NA	hypothetical protein FGSG_04457 [Fusarium graminearum PH-1]	mRNA	24.7166	24.7778	25.2291	10.364	11.5494	10.8666	2.27954	1.18874	1.76148e-43	8.17227e-42	up	yes
FGSG_02074	XM_011319647.1	NA	NA	NA	NA	hypothetical protein FGSG_02074 [Fusarium graminearum PH-1]	mRNA	13.2219	11.1425	10.2806	5.09237	3.986	6.12843	2.27825	1.18793	8.22057e-11	5.29388e-10	up	yes
FGSG_08914	XM_011321485.1	GO:0003674(molecular_function);GO:0005575(cellular_component)	NA	K03509	EC:2.7.7.7	hypothetical protein FGSG_08914 [Fusarium graminearum PH-1]	mRNA	15.6685	17.287	16.8779	7.94107	4.9749	8.96998	2.27695	1.18711	2.17279e-08	1.09264e-07	up	yes
FGSG_05092	XM_011325284.1	GO:0005774(vacuolar membrane);GO:0015140(malate transmembrane transporter activity)	NA	NA	NA	hypothetical protein FGSG_05092 [Fusarium graminearum PH-1]	mRNA	4.06127	3.54205	3.64169	1.34786	2.17843	1.41529	2.27559	1.18624	4.49125e-23	7.78503e-22	up	yes
FGSG_10096	XM_011320730.1	GO:0005778(peroxisomal membrane);GO:0007031(peroxisome organization)	NA	NA	NA	hypothetical protein FGSG_10096 [Fusarium graminearum PH-1]	mRNA	77.9373	68.9339	76.4533	23.0904	51.8628	23.1878	2.27555	1.18621	1.7349e-10	1.08068e-09	up	yes
FGSG_03848	XM_011323532.1	NA	NA	NA	NA	hypothetical protein FGSG_03848 [Fusarium graminearum PH-1]	mRNA	2.33792	2.55443	3.26734	0.993013	1.01502	1.57887	2.27485	1.18577	9.3572e-05	0.0002879	up	yes
FGSG_13344	XM_011321915.1	GO:0000981(RNA polymerase II transcription factor activity, sequence-specific DNA binding);GO:0003700(DNA binding transcription factor activity);GO:0005634(nucleus);GO:0006355(regulation of transcription, DNA-templated);GO:0008270(zinc ion binding)	NA	NA	NA	hypothetical protein FGSG_13344 [Fusarium graminearum PH-1]	mRNA	8.68275	7.59996	7.36569	3.09999	3.45405	3.84741	2.27357	1.18496	3.36249e-21	5.18761e-20	up	yes
FGSG_09028	XM_011330469.1	GO:0005634(nucleus);GO:0005829(cytosol);GO:0008152(metabolic process);GO:0016491(oxidoreductase activity)	NA	NA	NA	general stress protein 39 [Fusarium graminearum PH-1]	mRNA	12.9078	11.3339	14.7012	3.36025	11.1529	2.62754	2.27196	1.18393	0.000103335	0.000316059	up	yes
FGSG_13737	XM_011320956.1	GO:0005575(cellular_component)	NA	NA	NA	hypothetical protein FGSG_13737 [Fusarium graminearum PH-1]	mRNA	11.8932	10.1899	10.9813	4.61723	4.59158	5.35739	2.26994	1.18266	1.47655e-20	2.16694e-19	up	yes
FGSG_12472	XM_011324166.1	GO:0003700(DNA binding transcription factor activity);GO:0006355(regulation of transcription, DNA-templated);GO:0008270(zinc ion binding);GO:0030587(sorocarp development);GO:0043565(sequence-specific DNA binding);GO:0046872(metal ion binding)	NA	NA	NA	hypothetical protein FGSG_12472 [Fusarium graminearum PH-1]	mRNA	178.263	179.797	207.565	65.7394	119.779	63.6866	2.26971	1.18251	8.36584e-15	7.84691e-14	up	yes
FGSG_04097	XM_011323239.1	GO:0004185(serine-type carboxypeptidase activity);GO:0005575(cellular_component);GO:0006508(proteolysis)	NA	NA	NA	carboxypeptidase S1 [Fusarium graminearum PH-1]	mRNA	0.388852	0.405289	0.338643	0.106291	0.270512	0.123271	2.26523	1.17966	0.000796569	0.0021133	up	yes
FGSG_07512	XM_011328986.1	NA	NA	NA	NA	hypothetical protein FGSG_07512 [Fusarium graminearum PH-1]	mRNA	32.1882	34.4523	34.0183	10.0918	24.1503	10.2264	2.2636	1.17862	6.63947e-09	3.54983e-08	up	yes
FGSG_08672	XM_011321766.1	GO:0003674(molecular_function);GO:0016021(integral component of membrane);GO:0055085(transmembrane transport)	NA	NA	NA	hypothetical protein FGSG_08672 [Fusarium graminearum PH-1]	mRNA	62.7372	34.7784	58.9252	18.6535	30.3827	20.0909	2.26309	1.17829	6.4161e-13	5.0425e-12	up	yes
FGSG_12227	XM_011322696.1	NA	NA	NA	NA	hypothetical protein FGSG_12227 [Fusarium graminearum PH-1]	mRNA	4.97295	4.18733	5.09577	1.41498	3.14722	1.7385	2.26262	1.17799	4.75539e-08	2.29421e-07	up	yes
FGSG_09872	XM_011320472.1	GO:0005575(cellular_component);GO:0006281(DNA repair)	NA	NA	NA	hypothetical protein FGSG_09872 [Fusarium graminearum PH-1]	mRNA	37.9727	42.1229	38.0444	18.9258	13.9314	19.3591	2.26251	1.17792	1.62508e-12	1.24173e-11	up	yes
FGSG_07151	XM_011328563.1	GO:0005783(endoplasmic reticulum);GO:0016021(integral component of membrane);GO:0016125(sterol metabolic process);GO:0047750(cholestenol delta-isomerase activity)	NA	NA	NA	hypothetical protein FGSG_07151 [Fusarium graminearum PH-1]	mRNA	30.0964	32.0992	31.8094	12.5475	18.3157	10.6869	2.26246	1.17789	8.6937e-20	1.21132e-18	up	yes
FGSG_07369	XM_011328830.1	GO:0003674(molecular_function);GO:0005634(nucleus);GO:0005829(cytosol);GO:0008150(biological_process)	NA	NA	NA	hypothetical protein FGSG_07369 [Fusarium graminearum PH-1]	mRNA	73.1152	64.4181	66.6149	24.7585	41.9691	23.6244	2.25948	1.17599	2.20308e-19	2.9986e-18	up	yes
FGSG_01346	XM_011318835.1	NA	00010(Glycolysis / Gluconeogenesis);00680(Methane metabolism);01100(Metabolic pathways);01110(Biosynthesis of secondary metabolites);01200(Carbon metabolism);01230(Biosynthesis of amino acids);03018(RNA degradation)	K01689	EC:4.2.1.11	hypothetical protein FPSE_11514 [Fusarium pseudograminearum CS3096]	mRNA	4243.58	4398.58	4084.35	2028.34	1591.44	2013.62	2.25912	1.17576	5.47194e-16	5.67538e-15	up	yes
FGSG_08700	XM_011321732.1	GO:0004474(malate synthase activity);GO:0005737(cytoplasm);GO:0006097(glyoxylate cycle)	00620(Pyruvate metabolism);00630(Glyoxylate and dicarboxylate metabolism);01100(Metabolic pathways);01110(Biosynthesis of secondary metabolites);01200(Carbon metabolism)	K01638	EC:2.3.3.9	malate synthase [Fusarium graminearum PH-1]	mRNA	175.34	168.565	134.114	76.8219	56.0407	78.9031	2.2573	1.1746	9.87341e-12	7.00666e-11	up	yes
FGSG_02050	XM_011319621.1	GO:0003674(molecular_function);GO:0005575(cellular_component);GO:0008150(biological_process)	NA	NA	NA	hypothetical protein FGSG_02050 [Fusarium graminearum PH-1]	mRNA	7.62963	1.66527	2.1287	1.75334	1.00578	2.31255	2.25243	1.17148	0.00939408	0.0201955	up	yes
FGSG_11749	XM_011317692.1	NA	NA	NA	NA	hypothetical protein FGSG_11749 [Fusarium graminearum PH-1]	mRNA	39.5569	51.0423	46.4399	23.8332	13.1521	23.8661	2.25203	1.17123	3.94243e-06	1.48388e-05	up	yes
FGSG_03976	XM_011323382.1	GO:0003674(molecular_function);GO:0005684(U2-type spliceosomal complex);GO:0008150(biological_process);GO:0071014(post-mRNA release spliceosomal complex)	NA	NA	NA	hypothetical protein FGSG_03976 [Fusarium graminearum PH-1]	mRNA	40.7841	40.2405	39.0299	13.8873	24.7124	14.9204	2.24316	1.16553	1.1072e-18	1.42745e-17	up	yes
FGSG_11961	XM_011318981.1	NA	NA	NA	NA	unnamed protein product [Fusarium graminearum]	mRNA	46.5698	40.0137	41.8438	18.6822	21.0726	17.5147	2.24251	1.16511	8.6879e-80	1.32301e-77	up	yes
FGSG_03520	XM_011323887.1	GO:0009451(RNA modification);GO:0019239(deaminase activity)	NA	NA	NA	hypothetical protein FGSG_03520 [Fusarium graminearum PH-1]	mRNA	307.847	435.054	357.271	212.614	86.7684	191.879	2.23948	1.16317	2.44071e-05	8.25086e-05	up	yes
FGSG_02539	XM_011320174.1	GO:0005634(nucleus);GO:0005829(cytosol);GO:0008677(2-dehydropantoate 2-reductase activity);GO:0015940(pantothenate biosynthetic process);GO:0016491(oxidoreductase activity);GO:0016616(oxidoreductase activity, acting on the CH-OH group of donors, NAD or NADP as acceptor);GO:0050661(NADP binding);GO:0050662(coenzyme binding);GO:0055114(oxidation-reduction process)	00770(Pantothenate and CoA biosynthesis);01100(Metabolic pathways);01110(Biosynthesis of secondary metabolites);01240(Biosynthesis of cofactors)	K00077	EC:1.1.1.169	hypothetical protein FGSG_02539 [Fusarium graminearum PH-1]	mRNA	16.7351	15.4054	16.4947	6.29199	9.13609	6.29376	2.239	1.16285	3.64682e-33	1.06797e-31	up	yes
FGSG_01267	XM_011318745.1	GO:0003674(molecular_function)	NA	NA	NA	hypothetical protein FGSG_01267 [Fusarium graminearum PH-1]	mRNA	463.518	439.707	477.314	152.453	317.892	146.247	2.23899	1.16284	2.35536e-11	1.60715e-10	up	yes
FGSG_04087	XM_011323251.1	GO:0006672(ceramide metabolic process);GO:0016021(integral component of membrane);GO:0016811(hydrolase activity, acting on carbon-nitrogen (but not peptide) bonds, in linear amides)	00600(Sphingolipid metabolism);01100(Metabolic pathways)	NA	NA	hypothetical protein FGSG_04087 [Fusarium graminearum PH-1]	mRNA	75.489	71.22	85.7185	30.7745	42.4435	30.6524	2.23767	1.162	3.87582e-33	1.12992e-31	up	yes
FGSG_04900	XM_011325067.1	NA	NA	NA	NA	hypothetical protein FGSG_04900 [Fusarium graminearum PH-1]	mRNA	1.38191	1.31498	0.743573	0.444447	0.723602	0.370927	2.23556	1.16063	1.47158e-05	5.1412e-05	up	yes
FGSG_03821	XM_011323561.1	GO:0005737(cytoplasm);GO:0008757(S-adenosylmethionine-dependent methyltransferase activity);GO:0032259(methylation)	NA	NA	NA	hypothetical protein FGSG_03821 [Fusarium graminearum PH-1]	mRNA	3.56663	2.78003	3.13643	1.3947	1.30727	1.54293	2.234	1.15963	1.72781e-12	1.31713e-11	up	yes
FGSG_11789	XM_011317971.1	NA	NA	NA	NA	hypothetical protein FGSG_11789 [Fusarium graminearum PH-1]	mRNA	0.403621	0.593914	0.621147	0.125452	0.219336	0.381703	2.22808	1.1558	0.021022	0.0416897	up	yes
FGSG_10498	XM_011321184.1	GO:0003674(molecular_function);GO:0005575(cellular_component);GO:0008150(biological_process)	NA	NA	NA	hypothetical protein FGSG_10498 [Fusarium graminearum PH-1]	mRNA	46.9259	41.5331	48.2546	12.7426	35.6249	13.1108	2.22377	1.15301	3.98251e-07	1.71261e-06	up	yes
FGSG_13686	XM_011320615.1	NA	NA	NA	NA	LOW QUALITY PROTEIN: hypothetical protein FGSG_13686 [Fusarium graminearum PH-1]	mRNA	1.45586	0.758975	1.63199	0.568161	0.625532	0.536977	2.22274	1.15234	0.000613998	0.00166511	up	yes
FGSG_05967	XM_011326278.1	GO:0003674(molecular_function);GO:0005575(cellular_component);GO:0008150(biological_process)	NA	NA	NA	hypothetical protein FGSG_05967 [Fusarium graminearum PH-1]	mRNA	34.8788	33.9603	35.1418	9.15311	30.175	7.46424	2.22218	1.15198	5.4544e-05	0.000174498	up	yes
FGSG_08514	XM_011321944.1	GO:0003674(molecular_function);GO:0005575(cellular_component);GO:0008150(biological_process)	NA	NA	NA	hypothetical protein FGSG_08514 [Fusarium graminearum PH-1]	mRNA	79.2262	81.145	77.6076	25.5181	55.0961	26.4859	2.22202	1.15187	4.30113e-11	2.85361e-10	up	yes
FGSG_02443	XM_011320062.1	NA	NA	NA	NA	hypothetical protein FGSG_02443 [Fusarium graminearum PH-1]	mRNA	15.296	9.50232	18.9974	4.60817	11.0378	4.10234	2.21769	1.14906	8.35129e-06	3.01616e-05	up	yes
FGSG_07943	XM_011329484.1	GO:0003674(molecular_function);GO:0005575(cellular_component);GO:0008150(biological_process)	NA	NA	NA	hypothetical protein FGSG_07943 [Fusarium graminearum PH-1]	mRNA	40.6296	36.184	38.7595	14.8023	23.1416	14.1814	2.21722	1.14875	1.29305e-24	2.51687e-23	up	yes
FGSG_10660	XM_011321366.1	GO:0000429(carbon catabolite regulation of transcription from RNA polymerase II promoter);GO:0000977(RNA polymerase II regulatory region sequence-specific DNA binding);GO:0003700(DNA binding transcription factor activity);GO:0005634(nucleus);GO:0015976(carbon utilization);GO:0045722(positive regulation of gluconeogenesis);GO:0072364(regulation of cellular ketone metabolic process by regulation of…	NA	NA	NA	hypothetical protein FGSG_10660 [Fusarium graminearum PH-1]	mRNA	13.8666	17.35	13.9741	8.02081	5.15569	7.22373	2.21521	1.14744	5.65225e-09	3.04337e-08	up	yes
FGSG_04947	XM_011325116.1	GO:0000909(sporocarp development involved in sexual reproduction);GO:0004674(protein serine/threonine kinase activity);GO:0004713(protein tyrosine kinase activity);GO:0005524(ATP binding);GO:0005634(nucleus);GO:0005829(cytosol);GO:0006468(protein phosphorylation);GO:0006979(response to oxidative stress);GO:0016538(cyclin-dependent protein serine/threonine kinase regulator activity);GO:0019912(cyc…	NA	K07760	EC:2.7.11.22	hypothetical protein FGSG_04947 [Fusarium graminearum PH-1]	mRNA	29.3817	25.452	27.1609	12.8035	13.9924	10.2827	2.21137	1.14494	3.22199e-37	1.11215e-35	up	yes
FGSG_00456	XM_011317823.1	GO:0003674(molecular_function);GO:0005575(cellular_component);GO:0008150(biological_process)	NA	NA	NA	hypothetical protein FGSG_00456 [Fusarium graminearum PH-1]	mRNA	1.67222	1.09832	1.37612	0.711393	0.52181	0.643528	2.20951	1.14373	4.62816e-05	0.000149767	up	yes
FGSG_13191	XM_011329193.1	NA	NA	NA	NA	hypothetical protein FGSG_13191 [Fusarium graminearum PH-1]	mRNA	27.7894	29.9662	33.3965	15.3021	11.5149	14.473	2.20761	1.14248	3.11342e-11	2.09678e-10	up	yes
FGSG_08743	XM_011321682.1	GO:0003674(molecular_function);GO:0005575(cellular_component);GO:0008150(biological_process)	NA	NA	NA	unnamed protein product [Fusarium graminearum]	mRNA	347.512	250.035	329.883	88.769	241.335	90.4735	2.20513	1.14087	4.42167e-07	1.89329e-06	up	yes
FGSG_08782	XM_011321639.1	NA	NA	NA	NA	hypothetical protein FGSG_08782 [Fusarium graminearum PH-1]	mRNA	3.17884	3.02071	3.27905	1.32515	2.11749	0.856445	2.20479	1.14064	1.07663e-05	3.8296e-05	up	yes
FGSG_00786	XM_011318195.1	GO:0004674(protein serine/threonine kinase activity);GO:0004713(protein tyrosine kinase activity);GO:0005524(ATP binding);GO:0005730(nucleolus);GO:0005737(cytoplasm);GO:0010515(negative regulation of induction of conjugation with cellular fusion);GO:0010972(negative regulation of G2/M transition of mitotic cell cycle);GO:0032092(positive regulation of protein binding);GO:0034599(cellular response…	NA	K23785	EC:2.7.11.1	serine/threonine-protein kinase srk1 [Fusarium graminearum PH-1]	mRNA	278.215	213.082	251.722	60.9401	217.582	59.5105	2.19807	1.13624	4.15493e-05	0.000135435	up	yes
FGSG_05269	XM_011325478.1	NA	03420(Nucleotide excision repair)	NA	NA	hypothetical protein FGSG_05269 [Fusarium graminearum PH-1]	mRNA	9.97809	7.46757	9.25019	3.19716	6.0945	2.85683	2.19746	1.13584	3.02011e-11	2.03606e-10	up	yes
FGSG_05306	XM_011325516.1	GO:0005575(cellular_component)	04136(Autophagy - other);04138(Autophagy - yeast)	K08333	EC:2.7.11.1	hypothetical protein FGSG_05306 [Fusarium graminearum PH-1]	mRNA	31.7663	30.3946	30.819	11.939	18.2885	12.197	2.19165	1.13202	2.03706e-29	5.07071e-28	up	yes
FGSG_03394	XM_011324030.1	GO:0003674(molecular_function);GO:0005575(cellular_component);GO:0008150(biological_process)	NA	NA	NA	hypothetical protein FGSG_03394 [Fusarium graminearum PH-1]	mRNA	0.255126	0.251812	0.300744	0.085874	0.123844	0.159145	2.18965	1.1307	0.0146376	0.0300889	up	yes
FGSG_09457	XM_011329967.1	GO:0003674(molecular_function);GO:0008150(biological_process)	NA	NA	NA	hypothetical protein FGSG_09457 [Fusarium graminearum PH-1]	mRNA	167.57	142.372	173.36	71.4532	68.4993	80.8077	2.18926	1.13044	1.51164e-21	2.36884e-20	up	yes
FGSG_00555	XM_011317934.1	GO:0005575(cellular_component);GO:0008150(biological_process);GO:0009056(catabolic process);GO:0016787(hydrolase activity)	NA	NA	NA	hypothetical protein FGSG_00555 [Fusarium graminearum PH-1]	mRNA	62.9583	65.5963	61.0848	27.889	32.1696	26.5866	2.18869	1.13007	8.46308e-42	3.59167e-40	up	yes
FGSG_00494	XM_011317866.1	GO:0003674(molecular_function);GO:0005575(cellular_component);GO:0008150(biological_process)	04130(SNARE interactions in vesicular transport)	NA	NA	hypothetical protein FGSG_00494 [Fusarium graminearum PH-1]	mRNA	57.8342	59.0106	59.0483	26.812	28.9917	24.607	2.18743	1.12924	1.01798e-42	4.51257e-41	up	yes
FGSG_07072	XM_011328470.1	NA	NA	NA	NA	hypothetical protein FGSG_07072 [Fusarium graminearum PH-1]	mRNA	451.541	412.159	488.947	168.397	287.763	162.626	2.18597	1.12828	1.77361e-17	2.08896e-16	up	yes
FGSG_01700	XM_011319228.1	NA	NA	NA	NA	hypothetical protein FGSG_01700 [Fusarium graminearum PH-1]	mRNA	66.0905	62.908	61.3512	29.8392	30.333	26.972	2.18431	1.12718	5.04203e-43	2.25827e-41	up	yes
FGSG_08462	XM_011322003.1	GO:0005575(cellular_component);GO:0016491(oxidoreductase activity);GO:0055114(oxidation-reduction process)	00260(Glycine, serine and threonine metabolism);00310(Lysine degradation);01100(Metabolic pathways);04146(Peroxisome)	K00306	EC:1.5.3.1;EC:1.5.3.7	hypothetical protein FGSG_08462 [Fusarium graminearum PH-1]	mRNA	55.8523	39.1592	41.5988	17.3635	27.6072	17.5792	2.18402	1.12699	4.96037e-19	6.57185e-18	up	yes
FGSG_06717	XM_011328052.1	GO:0003674(molecular_function);GO:0005783(endoplasmic reticulum);GO:0008150(biological_process)	NA	NA	NA	hypothetical protein FGSG_06717 [Fusarium graminearum PH-1]	mRNA	55.8262	44.6968	49.8302	19.8109	29.9638	19.0698	2.18396	1.12695	1.28256e-26	2.82338e-25	up	yes
FGSG_02084	XM_011319657.1	GO:0003674(molecular_function);GO:0006950(response to stress);GO:0016021(integral component of membrane)	NA	NA	NA	hypothetical protein FGSG_02084 [Fusarium graminearum PH-1]	mRNA	4.13579	3.89153	4.55724	1.72735	2.41186	1.62355	2.18378	1.12682	1.74343e-16	1.88214e-15	up	yes
FGSG_13601	XM_011329894.1	NA	NA	NA	NA	hypothetical protein FGSG_13601 [Fusarium graminearum PH-1]	mRNA	3.39118	3.10007	3.39381	0.887767	2.35252	1.28716	2.18336	1.12655	1.43987e-06	5.8025e-06	up	yes
FGSG_10047	XM_011320673.1	GO:0003674(molecular_function);GO:0005575(cellular_component);GO:0008150(biological_process)	NA	NA	NA	hypothetical protein FGSG_10047 [Fusarium graminearum PH-1]	mRNA	1.30139	0.895965	1.14817	0.379947	0.588529	0.564181	2.18282	1.1262	1.05306e-08	5.48966e-08	up	yes
FGSG_00435	XM_011317801.1	GO:0003824(catalytic activity);GO:0005575(cellular_component);GO:0009267(cellular response to starvation);GO:0036170(filamentous growth of a population of unicellular organisms in response to starvation);GO:0036178(filamentous growth of a population of unicellular organisms in response to neutral pH);GO:0036180(filamentous growth of a population of unicellular organisms in response to biotic stim…	NA	K17508	EC:3.1.3.16	hypothetical protein FGSG_00435 [Fusarium graminearum PH-1]	mRNA	112.762	93.0679	94.0782	38.0787	59.3754	40.0114	2.1817	1.12545	1.59247e-27	3.64185e-26	up	yes
FGSG_10670	XM_011321377.1	GO:0004553(hydrolase activity, hydrolyzing O-glycosyl compounds);GO:0005576(extracellular region);GO:0005975(carbohydrate metabolic process);GO:0008152(metabolic process);GO:0016787(hydrolase activity);GO:0030248(cellulose binding)	NA	K05972	EC:3.1.1.72	acetylxylan esterase 2 precursor [Fusarium graminearum PH-1]	mRNA	1.31661	0.645482	0.552581	0.398871	0.457419	0.296518	2.18134	1.12522	0.00180884	0.00447765	up	yes
FGSG_07834	XM_011329357.1	NA	NA	NA	NA	hypothetical protein FGSG_07834 [Fusarium graminearum PH-1]	mRNA	14.861	8.65856	11.5818	3.10667	9.8653	3.11988	2.18132	1.1252	4.13242e-05	0.000134769	up	yes
FGSG_04743	XM_011324882.1	GO:0003674(molecular_function);GO:0005575(cellular_component);GO:0008150(biological_process)	NA	NA	NA	hypothetical protein FGSG_04743 [Fusarium graminearum PH-1]	mRNA	1.34204	0.769482	1.12335	0.421748	0.670794	0.390894	2.18066	1.12476	2.27274e-08	1.13848e-07	up	yes
FGSG_01582	XM_011319096.1	GO:0003968(RNA-directed 5'-3' RNA polymerase activity);GO:0005575(cellular_component);GO:0008150(biological_process)	NA	NA	NA	hypothetical protein FGSG_01582 [Fusarium graminearum PH-1]	mRNA	2.71413	2.21127	2.43534	1.00821	1.17672	1.19203	2.1797	1.12413	1.59494e-26	3.49321e-25	up	yes
FGSG_09217	XM_011330256.1	GO:0008150(biological_process)	NA	NA	NA	hypothetical protein FGSG_09217 [Fusarium graminearum PH-1]	mRNA	126.779	123.295	130.727	61.3429	57.9903	55.6457	2.17627	1.12186	8.77865e-32	2.42283e-30	up	yes
FGSG_05056	XM_011325238.1	NA	NA	NA	NA	hypothetical protein FGSG_05056 [Fusarium graminearum PH-1]	mRNA	8.98586	10.3745	9.14486	3.89741	5.19317	4.01428	2.17517	1.12113	3.16582e-16	3.34245e-15	up	yes
FGSG_08698	XM_011321734.1	NA	NA	NA	NA	hypothetical protein FGSG_08698 [Fusarium graminearum PH-1]	mRNA	1.62954	1.95868	1.45489	0.620489	0.569337	1.12972	2.17417	1.12047	0.000286409	0.000819108	up	yes
FGSG_01617	XM_011319138.1	NA	NA	NA	NA	hypothetical protein FGSG_01617 [Fusarium graminearum PH-1]	mRNA	8.9235	5.48341	8.58137	3.67977	4.37802	2.51614	2.17405	1.12039	1.16825e-08	6.05845e-08	up	yes
FGSG_09483	XM_011329938.1	GO:0004617(phosphoglycerate dehydrogenase activity);GO:0009070(serine family amino acid biosynthetic process)	00260(Glycine, serine and threonine metabolism);00270(Cysteine and methionine metabolism);00680(Methane metabolism);01100(Metabolic pathways);01110(Biosynthesis of secondary metabolites);01200(Carbon metabolism);01230(Biosynthesis of amino acids)	K00058	EC:1.1.1.399;EC:1.1.1.95	hypothetical protein FGSG_09483 [Fusarium graminearum PH-1]	mRNA	1.4108	1.05866	1.04888	0.591292	0.662359	0.364834	2.17385	1.12025	3.23505e-08	1.59098e-07	up	yes
FGSG_03219	XM_011324235.1	GO:0000981(RNA polymerase II transcription factor activity, sequence-specific DNA binding);GO:0005634(nucleus);GO:0006355(regulation of transcription, DNA-templated);GO:0008270(zinc ion binding)	NA	NA	NA	hypothetical protein FGSG_03219 [Fusarium graminearum PH-1]	mRNA	22.9862	23.3367	20.5089	10.2728	9.48075	11.0296	2.17105	1.11839	1.60614e-18	2.05231e-17	up	yes
FGSG_01796	XM_011319334.1	GO:0005575(cellular_component);GO:0051920(peroxiredoxin activity);GO:0055114(oxidation-reduction process)	NA	NA	NA	hypothetical protein FGSG_01796 [Fusarium graminearum PH-1]	mRNA	2.4981	2.74504	1.95195	1.495	0.823747	0.997064	2.16993	1.11765	7.08479e-05	0.000222101	up	yes
FGSG_01374	XM_011318869.1	GO:0006891(intra-Golgi vesicle-mediated transport);GO:0017119(Golgi transport complex);GO:0032258(protein localization by the Cvt pathway)	NA	NA	NA	hypothetical protein FGSG_01374 [Fusarium graminearum PH-1]	mRNA	16.6528	12.1207	13.8816	4.96867	8.75946	5.99692	2.16249	1.11269	1.01248e-16	1.11158e-15	up	yes
FGSG_00630	XM_011318019.1	NA	NA	NA	NA	hypothetical protein FGSG_00630 [Fusarium graminearum PH-1]	mRNA	0.626828	0.315487	0.419034	0.143045	0.370765	0.115933	2.16175	1.1122	0.00468744	0.0107694	up	yes
FGSG_01514	XM_011319021.1	GO:0005575(cellular_component)	NA	NA	NA	hypothetical protein FGSG_01514 [Fusarium graminearum PH-1]	mRNA	13.1593	9.93361	13.7811	4.57272	7.57839	4.90747	2.16161	1.11211	1.63524e-15	1.64209e-14	up	yes
FGSG_12926	XM_011327782.1	NA	NA	NA	NA	hypothetical protein FGSG_12926 [Fusarium graminearum PH-1]	mRNA	48.4847	48.6306	44.3266	23.3306	18.7258	23.456	2.15901	1.11037	1.11043e-14	1.02961e-13	up	yes
FGSG_10820	XM_011327273.1	GO:0003674(molecular_function);GO:0005575(cellular_component);GO:0008150(biological_process)	NA	NA	NA	hypothetical protein FGSG_10820 [Fusarium graminearum PH-1]	mRNA	79.7956	82.7675	80.5097	37.3831	37.9672	37.3792	2.15625	1.10852	4.24801e-32	1.1825e-30	up	yes
FGSG_02869	XM_011324635.1	GO:0003674(molecular_function);GO:0016021(integral component of membrane);GO:0055085(transmembrane transport)	NA	NA	NA	hypothetical protein FGSG_02869 [Fusarium graminearum PH-1]	mRNA	1.45318	1.10572	1.40171	0.536557	0.855252	0.445409	2.15577	1.1082	1.00042e-08	5.22789e-08	up	yes
FGSG_06558	XM_011327867.1	GO:0000079(regulation of cyclin-dependent protein serine/threonine kinase activity);GO:0005634(nucleus);GO:0005829(cytosol);GO:0019901(protein kinase binding)	NA	NA	NA	hypothetical protein FGSG_06558 [Fusarium graminearum PH-1]	mRNA	72.7737	47.5755	65.1425	23.4623	37.6813	25.0091	2.15306	1.10639	1.48367e-17	1.75867e-16	up	yes
FGSG_01543	XM_011319051.1	GO:0003674(molecular_function);GO:0005575(cellular_component);GO:0008150(biological_process)	NA	NA	NA	hypothetical protein FGSG_01543 [Fusarium graminearum PH-1]	mRNA	24.6369	26.3902	27.7517	11.1068	14.6027	10.9359	2.14976	1.10418	1.50145e-27	3.43978e-26	up	yes
FGSG_00770	XM_011318179.1	NA	NA	NA	NA	hypothetical protein FGSG_00770 [Fusarium graminearum PH-1]	mRNA	7.00971	6.49785	6.72527	2.25731	3.37418	3.79398	2.14661	1.10206	1.28356e-08	6.61928e-08	up	yes
FGSG_05929	XM_011326237.1	GO:0003674(molecular_function);GO:0005575(cellular_component);GO:0008150(biological_process)	NA	NA	NA	hypothetical protein FGSG_05929 [Fusarium graminearum PH-1]	mRNA	29.7967	36.038	31.6083	16.3634	12.46	16.5817	2.14608	1.1017	1.49265e-11	1.03932e-10	up	yes
FGSG_08090	XM_011322428.1	NA	NA	NA	NA	hypothetical protein FGSG_08090 [Fusarium graminearum PH-1]	mRNA	19.7045	10.2292	24.5752	6.31083	12.7569	6.339	2.14545	1.10128	1.24647e-05	4.39914e-05	up	yes
FGSG_10224	XM_011320869.1	NA	NA	NA	NA	hypothetical protein FPSE_03649 [Fusarium pseudograminearum CS3096]	mRNA	7020.91	7210.44	7683.41	3888.78	2420.65	3911.66	2.14407	1.10035	5.98646e-09	3.21397e-08	up	yes
FGSG_02419	XM_011320037.1	GO:0003674(molecular_function);GO:0005575(cellular_component)	NA	NA	NA	hypothetical protein FGSG_02419 [Fusarium graminearum PH-1]	mRNA	2.38591	2.43945	3.01418	1.05373	1.13194	1.47724	2.14024	1.09778	4.36128e-09	2.38095e-08	up	yes
FGSG_05068	XM_011325252.1	GO:0000981(RNA polymerase II transcription factor activity, sequence-specific DNA binding);GO:0004553(hydrolase activity, hydrolyzing O-glycosyl compounds);GO:0005634(nucleus);GO:0006355(regulation of transcription, DNA-templated);GO:0008270(zinc ion binding);GO:0030245(cellulose catabolic process);GO:2000999(positive regulation of cellulose catabolic process)	NA	NA	NA	hypothetical protein FPSE_04959 [Fusarium pseudograminearum CS3096]	mRNA	8.24202	6.46188	7.38712	2.97853	4.06494	3.28961	2.13789	1.09619	2.07154e-35	6.63713e-34	up	yes
FGSG_10657	XM_011321363.1	NA	NA	NA	NA	hypothetical protein FGSG_10657 [Fusarium graminearum PH-1]	mRNA	0.914735	0.495897	0.566022	0.1509	0.435188	0.339922	2.13459	1.09396	0.00630943	0.0141174	up	yes
FGSG_12898	XM_011326604.1	NA	NA	NA	NA	hypothetical protein FGSG_12898 [Fusarium graminearum PH-1]	mRNA	6.0808	4.59724	6.68355	3.18673	1.43297	3.52494	2.13166	1.09198	0.000709691	0.00189524	up	yes
FGSG_06590	XM_011327904.1	GO:0003674(molecular_function);GO:0005575(cellular_component);GO:0008150(biological_process)	NA	NA	NA	hypothetical protein FGSG_06590 [Fusarium graminearum PH-1]	mRNA	79.1206	77.1297	77.0159	33.9654	40.8414	34.7344	2.12948	1.0905	6.66702e-56	4.90329e-54	up	yes
FGSG_04642	XM_011322628.1	GO:0003674(molecular_function);GO:0005575(cellular_component);GO:0008150(biological_process)	NA	NA	NA	hypothetical protein FGSG_04642 [Fusarium graminearum PH-1]	mRNA	0.149831	0.178919	0.220654	0.065659	0.105774	0.086605	2.12916	1.09028	0.0191498	0.0383471	up	yes
FGSG_02981	XM_011324510.1	GO:0003674(molecular_function);GO:0005575(cellular_component);GO:0008150(biological_process)	NA	NA	NA	hypothetical protein FGSG_02981 [Fusarium graminearum PH-1]	mRNA	7.05429	7.00604	7.37302	3.50016	3.64465	2.92312	2.12887	1.09009	7.50449e-22	1.2022e-20	up	yes
FGSG_07561	XM_011329038.1	GO:0003333(amino acid transmembrane transport);GO:0015171(amino acid transmembrane transporter activity);GO:0016020(membrane)	NA	NA	NA	hypothetical protein FGSG_07561 [Fusarium graminearum PH-1]	mRNA	40.3051	40.2923	40.58	17.246	22.6576	17.0298	2.1284	1.08977	1.44435e-43	6.79843e-42	up	yes
FGSG_04212	XM_011323112.1	GO:0004364(glutathione transferase activity);GO:0005737(cytoplasm);GO:0006749(glutathione metabolic process)	00480(Glutathione metabolism);01100(Metabolic pathways)	K00799	EC:2.5.1.18	hypothetical protein FGSG_04212 [Fusarium graminearum PH-1]	mRNA	6.89726	7.06985	6.65339	2.80846	4.01292	2.86967	2.12779	1.08935	7.26022e-20	1.01596e-18	up	yes
FGSG_13705	XM_011320747.1	NA	NA	NA	NA	hypothetical protein FGSG_13705 [Fusarium graminearum PH-1]	mRNA	0.43707	0.65238	0.905601	0.126958	0.420948	0.39022	2.12663	1.08857	0.0198846	0.0396589	up	yes
FGSG_08456	XM_011322010.1	GO:0005575(cellular_component);GO:0007165(signal transduction)	NA	NA	NA	unnamed protein product [Fusarium graminearum]	mRNA	574.816	261.226	426.911	131.114	317.444	145.68	2.12533	1.08769	1.93389e-06	7.6225e-06	up	yes
FGSG_09396	XM_011330047.1	GO:0003674(molecular_function);GO:0005575(cellular_component);GO:0008150(biological_process)	NA	K13704	EC:3.1.1.23	hypothetical protein FGSG_09396 [Fusarium graminearum PH-1]	mRNA	21.7557	18.9935	22.8093	8.43838	12.9397	8.55166	2.12359	1.0865	1.17806e-23	2.14469e-22	up	yes
FGSG_06056	XM_011326375.1	GO:0003674(molecular_function);GO:0005575(cellular_component);GO:0008150(biological_process)	NA	NA	NA	hypothetical protein FPSE_04209 [Fusarium pseudograminearum CS3096]	mRNA	67.1252	76.3224	75.204	31.7718	37.4115	33.8717	2.1217	1.08522	6.14552e-26	1.2998e-24	up	yes
FGSG_20650	unassigned_transcript_190	NA	NA	NA	NA		tRNA	5.6586	5.26507	3.97088	2.06479	3.1547	1.8101	2.11884	1.08327	0.000736128	0.00196018	up	yes
FGSG_09439	XM_011329996.1	GO:0005739(mitochondrion);GO:0052856(NADHX epimerase activity);GO:0052857(NADPHX epimerase activity)	NA	K17759	EC:5.1.99.6	hypothetical protein FGSG_09439 [Fusarium graminearum PH-1]	mRNA	153.805	152.785	156.562	65.8792	87.5869	65.2392	2.1177	1.0825	2.65961e-43	1.21218e-41	up	yes
FGSG_12138	XM_011320076.1	GO:0003674(molecular_function);GO:0005575(cellular_component);GO:0008150(biological_process)	NA	NA	NA	uncharacterized protein FVRRES_02863 [Fusarium venenatum]	mRNA	1027.98	1038.38	1038.65	453.242	549.16	463.976	2.11748	1.08235	1.23091e-52	8.0065e-51	up	yes
FGSG_08290	XM_011322201.1	GO:0003674(molecular_function);GO:0005575(cellular_component);GO:0008150(biological_process)	NA	NA	NA	unnamed protein product [Fusarium graminearum]	mRNA	552.405	523.796	527.512	190.502	370.661	197.252	2.11456	1.08036	2.43941e-13	2.00608e-12	up	yes
FGSG_10581	XM_011321278.1	NA	NA	NA	NA	hypothetical protein FGSG_10581 [Fusarium graminearum PH-1]	mRNA	4.42577	4.80358	3.76673	2.15027	2.20026	1.79822	2.11361	1.07971	9.48404e-17	1.04478e-15	up	yes
FGSG_03066	XM_011324412.1	GO:0016120(carotene biosynthetic process);GO:0016767(geranylgeranyl-diphosphate geranylgeranyltransferase activity);GO:0045436(lycopene beta cyclase activity);GO:0046905(phytoene synthase activity)	00906(Carotenoid biosynthesis);01100(Metabolic pathways);01110(Biosynthesis of secondary metabolites)	K17841	EC:2.5.1.32;EC:5.5.1.19	hypothetical protein FGSG_03066 [Fusarium graminearum PH-1]	mRNA	22.8577	18.2247	18.387	8.09375	13.3597	6.68338	2.11358	1.07969	3.36562e-13	2.73132e-12	up	yes
FGSG_12962	XM_011327996.1	NA	NA	NA	NA	hypothetical protein FGSG_12962 [Fusarium graminearum PH-1]	mRNA	1.15847	0.904368	1.2789	0.458693	0.693611	0.431115	2.11046	1.07756	1.44681e-05	5.05601e-05	up	yes
FGSG_12368	XM_011323525.1	GO:0005575(cellular_component);GO:0008270(zinc ion binding);GO:0016491(oxidoreductase activity);GO:0055114(oxidation-reduction process)	NA	NA	NA	hypothetical protein FGSG_12368 [Fusarium graminearum PH-1]	mRNA	48.9209	47.5537	50.5155	27.6272	16.3526	25.6797	2.11012	1.07733	1.80199e-08	9.12558e-08	up	yes
FGSG_03436	XM_011323981.1	GO:0005575(cellular_component)	NA	NA	NA	hypothetical protein FGSG_03436 [Fusarium graminearum PH-1]	mRNA	1.32573	1.19376	1.26028	0.485864	0.61167	0.693901	2.10991	1.07718	5.64624e-06	2.0816e-05	up	yes
FGSG_02824	XM_011324685.1	GO:0003674(molecular_function);GO:0016021(integral component of membrane);GO:0055085(transmembrane transport)	NA	NA	NA	hypothetical protein FGSG_02824 [Fusarium graminearum PH-1]	mRNA	12.3263	9.10213	9.43298	4.3654	6.33762	3.93583	2.10818	1.076	5.72586e-18	7.00525e-17	up	yes
FGSG_13161	XM_011329024.1	GO:0003824(catalytic activity);GO:0005575(cellular_component);GO:0005975(carbohydrate metabolic process)	NA	NA	NA	hypothetical protein FGSG_13161 [Fusarium graminearum PH-1]	mRNA	20.0826	21.3256	20.2614	8.81576	10.6516	9.78702	2.10805	1.07591	3.46071e-27	7.77698e-26	up	yes
FGSG_12666	XM_011325180.1	NA	NA	NA	NA	hypothetical protein FGSG_12666 [Fusarium graminearum PH-1]	mRNA	2482.53	2508.96	2562.44	924.027	1821.61	839.391	2.10708	1.07524	9.04928e-11	5.80733e-10	up	yes
FGSG_13132	XM_011328801.1	GO:0000448(cleavage in ITS2 between 5.8S rRNA and LSU-rRNA of tricistronic rRNA transcript (SSU-rRNA, 5.8S rRNA, LSU-rRNA));GO:0005634(nucleus);GO:0005829(cytosol);GO:0019003(GDP binding);GO:0030234(enzyme regulator activity);GO:0030846(termination of RNA polymerase II transcription, poly(A)-coupled);GO:0031087(deadenylation-independent decapping of nuclear-transcribed mRNA);GO:0034353(RNA pyroph…	NA	NA	NA	Decapping nuclease RAI1, partial [Fusarium culmorum]	mRNA	9.22537	9.07481	8.57277	3.9687	4.73389	4.0524	2.10686	1.07509	1.51988e-20	2.22801e-19	up	yes
FGSG_02064	XM_011319636.1	GO:0005351(carbohydrate:proton symporter activity);GO:0005355(glucose transmembrane transporter activity);GO:0005887(integral component of plasma membrane);GO:0046323(glucose import)	NA	NA	NA	hypothetical protein FGSG_02064 [Fusarium graminearum PH-1]	mRNA	5.53027	3.15812	3.47298	1.84285	1.85	2.08051	2.10646	1.07482	1.17647e-09	6.77113e-09	up	yes
FGSG_05526	XM_011325771.1	NA	NA	NA	NA	hypothetical protein FGSG_05526 [Fusarium graminearum PH-1]	mRNA	1.17	0.627868	0.69451	0.350063	0.642254	0.192119	2.10428	1.07333	0.00599157	0.0134644	up	yes
FGSG_00384	XM_011317744.1	NA	NA	NA	NA	hypothetical protein FGSG_00384 [Fusarium graminearum PH-1]	mRNA	1.03941	0.991774	1.04262	0.42709	0.638686	0.395079	2.10411	1.07321	1.96695e-05	6.74442e-05	up	yes
FGSG_08173	XM_011322337.1	GO:0000054(ribosomal subunit export from nucleus);GO:0000790(nuclear chromatin);GO:0005087(Ran guanyl-nucleotide exchange factor activity);GO:0006407(rRNA export from nucleus);GO:0007096(regulation of exit from mitosis);GO:0010972(negative regulation of G2/M transition of mitotic cell cycle);GO:0016973(poly(A)+ mRNA export from nucleus);GO:0031291(Ran protein signal transduction);GO:0032888(regul…	NA	NA	NA	hypothetical protein FGSG_08173 [Fusarium graminearum PH-1]	mRNA	121.171	114.099	107.605	44.5663	74.8101	43.6108	2.10369	1.07292	5.46233e-18	6.70183e-17	up	yes
FGSG_04360	XM_011322945.1	NA	NA	NA	NA	hypothetical protein FGSG_04360 [Fusarium graminearum PH-1]	mRNA	0.864479	0.463827	0.882377	0.199856	0.6669	0.184128	2.10364	1.07289	0.00978274	0.0209545	up	yes
FGSG_00833	XM_011318247.1	GO:0008150(biological_process)	NA	NA	NA	protein SEY1, partial [Fusarium graminearum]	mRNA	67.2548	68.1237	69.5031	28.6411	38.4169	30.377	2.10275	1.07228	3.16575e-41	1.32185e-39	up	yes
FGSG_01150	XM_011318616.1	GO:0008150(biological_process)	NA	K06018	EC:3.6.1.10	endopolyphosphatase [Fusarium graminearum PH-1]	mRNA	75.6285	80.1771	91.1051	27.4556	53.4133	36.6775	2.10054	1.07076	3.74299e-13	3.02242e-12	up	yes
FGSG_01006	XM_011318456.1	GO:0005887(integral component of plasma membrane);GO:0015116(sulfate transmembrane transporter activity)	NA	NA	NA	hypothetical protein FGSG_01006 [Fusarium graminearum PH-1]	mRNA	18.0204	18.7145	16.4529	8.16261	9.40327	7.79773	2.09701	1.06833	6.98168e-34	2.12138e-32	up	yes
FGSG_02364	XM_011319972.1	GO:0005575(cellular_component);GO:0008152(metabolic process);GO:0016491(oxidoreductase activity)	NA	NA	NA	hypothetical protein FGSG_02364 [Fusarium graminearum PH-1]	mRNA	11.6122	11.757	12.1934	4.94188	6.32902	5.69513	2.09611	1.06771	3.67844e-27	8.25194e-26	up	yes
FGSG_02016	XM_011319582.1	GO:0005789(endoplasmic reticulum membrane);GO:0008204(ergosterol metabolic process);GO:0034737(ergosterol O-acyltransferase activity)	00100(Steroid biosynthesis)	K00637	EC:2.3.1.26	hypothetical protein FGSG_02016 [Fusarium graminearum PH-1]	mRNA	30.5574	29.8879	31.4692	9.12771	25.4395	9.28282	2.09611	1.06771	1.78494e-06	7.07202e-06	up	yes
FGSG_02722	XM_011320376.1	GO:0003674(molecular_function);GO:0005575(cellular_component);GO:0008150(biological_process)	NA	NA	NA	hypothetical protein FGSG_02722 [Fusarium graminearum PH-1]	mRNA	62.8863	73.565	73.1948	39.1049	21.2327	39.7247	2.09516	1.06706	1.52677e-06	6.11844e-06	up	yes
FGSG_02063	XM_011319635.1	GO:0005575(cellular_component)	00330(Arginine and proline metabolism);00630(Glyoxylate and dicarboxylate metabolism);01100(Metabolic pathways)	K18123	EC:4.1.3.16	hypothetical protein FGSG_02063 [Fusarium graminearum PH-1]	mRNA	12.7475	9.26538	10.4357	5.09658	5.74411	4.66936	2.09209	1.06495	2.50023e-26	5.3759e-25	up	yes
FGSG_13615	XM_011329766.1	GO:0003674(molecular_function);GO:0005575(cellular_component);GO:0008150(biological_process)	NA	NA	NA	hypothetical protein FGSG_13615 [Fusarium graminearum PH-1]	mRNA	126.697	103.945	121.448	41.637	83.9155	42.7447	2.09208	1.06494	1.46214e-11	1.01916e-10	up	yes
FGSG_04896	XM_011325063.1	GO:0005576(extracellular region);GO:0006508(proteolysis);GO:0008234(cysteine-type peptidase activity)	NA	NA	NA	hypothetical protein FGSG_04896 [Fusarium graminearum PH-1]	mRNA	2.16156	1.52601	2.14794	0.578128	1.26231	0.94928	2.09179	1.06474	1.16423e-07	5.33066e-07	up	yes
FGSG_13829	XM_011326814.1	GO:0005506(iron ion binding);GO:0005575(cellular_component);GO:0017172(cysteine dioxygenase activity);GO:0046439(L-cysteine metabolic process);GO:0055114(oxidation-reduction process)	00270(Cysteine and methionine metabolism);00430(Taurine and hypotaurine metabolism);01100(Metabolic pathways)	K00456	EC:1.13.11.20	hypothetical protein FGSG_13829 [Fusarium graminearum PH-1]	mRNA	28.0446	17.3986	23.4648	12.4865	8.80895	11.7194	2.08718	1.06156	2.94977e-09	1.6359e-08	up	yes
FGSG_03151	XM_011324313.1	GO:0003674(molecular_function);GO:0005575(cellular_component);GO:0008150(biological_process)	NA	NA	NA	hypothetical protein FGSG_03151 [Fusarium graminearum PH-1]	mRNA	1.22676	1.96021	1.28118	0.497488	0.640045	1.0054	2.08506	1.06009	0.000366998	0.00103135	up	yes
FGSG_11750	XM_011317693.1	GO:0003677(DNA binding);GO:0005634(nucleus);GO:0006351(transcription, DNA-templated);GO:0008270(zinc ion binding);GO:0030448(hyphal growth)	NA	NA	NA	unnamed protein product [Fusarium graminearum]	mRNA	329.026	394.459	344.995	204.896	98.8835	209.103	2.08328	1.05886	1.10836e-05	3.9349e-05	up	yes
FGSG_12054	XM_011319567.1	NA	NA	NA	NA	LOW QUALITY PROTEIN: hypothetical protein FGSG_12054 [Fusarium graminearum PH-1]	mRNA	1.79892	2.42292	2.34766	1.71755	0.372614	1.06334	2.08324	1.05883	0.0142921	0.0294441	up	yes
FGSG_09459	XM_011329965.1	NA	NA	NA	NA	hypothetical protein FGSG_09459 [Fusarium graminearum PH-1]	mRNA	0.64969	0.594794	1.24263	0.306243	0.540386	0.347813	2.08224	1.05813	0.00124319	0.00317645	up	yes
FGSG_08647	XM_011321793.1	GO:0003674(molecular_function);GO:0005575(cellular_component);GO:0008150(biological_process)	NA	NA	NA	hypothetical protein FGSG_08647 [Fusarium graminearum PH-1]	mRNA	4.5144	5.1907	4.99763	2.25626	2.38961	2.41612	2.08195	1.05794	1.40154e-18	1.79976e-17	up	yes
FGSG_08379	XM_011322096.1	NA	NA	NA	NA	hypothetical protein FGSG_08379 [Fusarium graminearum PH-1]	mRNA	0.656986	0.8907	0.950656	0.57007	0.320086	0.310084	2.08154	1.05765	0.00641332	0.0143325	up	yes
FGSG_03163	XM_011324301.1	GO:0004497(monooxygenase activity);GO:0005575(cellular_component);GO:0045461(sterigmatocystin biosynthetic process)	NA	NA	NA	hypothetical protein FGSG_03163 [Fusarium graminearum PH-1]	mRNA	0.7272	0.460187	0.805473	0.438556	0.117386	0.403685	2.0767	1.05429	0.0116442	0.0244958	up	yes
FGSG_01352	XM_011318841.1	GO:0000329(fungal-type vacuole membrane);GO:0003674(molecular_function);GO:0005739(mitochondrion);GO:0008150(biological_process)	NA	NA	NA	hypothetical protein FGSG_01352 [Fusarium graminearum PH-1]	mRNA	101.054	80.3522	100.906	33.1349	65.3846	37.5536	2.07472	1.05291	6.53874e-13	5.13265e-12	up	yes
FGSG_07510	XM_011328984.1	GO:0003674(molecular_function);GO:0008150(biological_process)	NA	NA	NA	hypothetical protein FGSG_07510 [Fusarium graminearum PH-1]	mRNA	38.1781	28.4122	33.8241	12.4723	25.2087	10.7376	2.07388	1.05233	6.74466e-09	3.59567e-08	up	yes
FGSG_05567	XM_011325816.1	GO:0000070(mitotic sister chromatid segregation);GO:0000103(sulfate assimilation);GO:0000776(kinetochore);GO:0000790(nuclear chromatin);GO:0000978(RNA polymerase II proximal promoter sequence-specific DNA binding);GO:0001102(RNA polymerase II activating transcription factor binding);GO:0001103(RNA polymerase II repressing transcription factor binding);GO:0003700(DNA binding transcription factor a…	NA	NA	NA	hypothetical protein FGSG_05567 [Fusarium graminearum PH-1]	mRNA	89.5477	102.304	107.064	52.0873	40.9127	51.3496	2.07077	1.05017	2.27496e-12	1.71904e-11	up	yes
FGSG_05669	XM_011325938.1	GO:0003674(molecular_function);GO:0008150(biological_process)	NA	NA	NA	hypothetical protein FGSG_05669 [Fusarium graminearum PH-1]	mRNA	105.861	116.316	105.748	45.6423	63.7659	49.1031	2.06878	1.04878	2.44098e-26	5.25725e-25	up	yes
FGSG_01445	XM_011318949.1	GO:0003873(6-phosphofructo-2-kinase activity);GO:0004331(fructose-2,6-bisphosphate 2-phosphatase activity);GO:0005524(ATP binding);GO:0005575(cellular_component);GO:0006000(fructose metabolic process);GO:0006003(fructose 2,6-bisphosphate metabolic process);GO:0046835(carbohydrate phosphorylation)	00051(Fructose and mannose metabolism);01100(Metabolic pathways)	K00900	EC:2.7.1.105	hypothetical protein FGSG_01445 [Fusarium graminearum PH-1]	mRNA	87.724	85.8619	93.5231	27.4769	74.1106	27.5715	2.06806	1.04828	1.14851e-06	4.67642e-06	up	yes
FGSG_10052	XM_011320678.1	GO:0003674(molecular_function);GO:0005575(cellular_component)	NA	NA	NA	hypothetical protein FPSE_00505 [Fusarium pseudograminearum CS3096]	mRNA	6.69451	6.58049	6.93515	2.1355	4.85968	2.78067	2.06735	1.04779	1.10458e-08	5.74664e-08	up	yes
FGSG_02905	XM_011324595.1	GO:0003674(molecular_function);GO:0005575(cellular_component);GO:0008150(biological_process)	NA	NA	NA	hypothetical protein FGSG_02905 [Fusarium graminearum PH-1]	mRNA	130.334	113.053	123.537	47.8177	80.0326	49.6792	2.06683	1.04742	2.00494e-20	2.91922e-19	up	yes
FGSG_03517	XM_011323890.1	GO:0005575(cellular_component);GO:0016491(oxidoreductase activity);GO:0055114(oxidation-reduction process)	NA	NA	NA	hypothetical protein FGSG_03517 [Fusarium graminearum PH-1]	mRNA	72.2169	74.0737	75.4239	31.8545	46.2783	29.2064	2.06555	1.04653	7.6181e-23	1.29408e-21	up	yes
FGSG_06785	XM_011328133.1	GO:0003674(molecular_function);GO:0005575(cellular_component);GO:0008150(biological_process)	NA	NA	NA	hypothetical protein FGSG_06785 [Fusarium graminearum PH-1]	mRNA	14.4395	13.3576	14.6744	5.21626	9.71533	5.68855	2.05971	1.04244	1.51738e-14	1.39002e-13	up	yes
FGSG_07777	XM_011329292.1	GO:0003674(molecular_function);GO:0005575(cellular_component);GO:0008150(biological_process)	NA	NA	NA	hypothetical protein FGSG_07777 [Fusarium graminearum PH-1]	mRNA	1.87514	0.910322	2.15366	0.472541	1.40006	0.526691	2.05857	1.04164	0.00167278	0.00417115	up	yes
FGSG_13632	XM_011329661.1	NA	NA	NA	NA	hypothetical protein FGSG_13632 [Fusarium graminearum PH-1]	mRNA	3.15912	3.0458	3.21622	1.45657	1.6238	1.49875	2.05741	1.04083	1.91853e-09	1.08301e-08	up	yes
FGSG_11385	XM_011327547.1	GO:0003674(molecular_function);GO:0005575(cellular_component);GO:0008150(biological_process)	NA	NA	NA	hypothetical protein FGSG_11385 [Fusarium graminearum PH-1]	mRNA	1.45524	1.81515	0.793562	0.518836	1.13149	0.32639	2.05591	1.03978	0.00250373	0.00605648	up	yes
FGSG_10113	XM_011320748.1	GO:0005575(cellular_component);GO:0008152(metabolic process);GO:0016787(hydrolase activity);GO:0019120(hydrolase activity, acting on acid halide bonds, in C-halide compounds)	01100(Metabolic pathways)	K01560	EC:3.8.1.2	hypothetical protein FGSG_10113 [Fusarium graminearum PH-1]	mRNA	43.6436	44.4118	45.1123	18.9402	25.8851	20.0919	2.05135	1.03657	2.35104e-33	6.96381e-32	up	yes
FGSG_12231	XM_011322719.1	GO:0005575(cellular_component);GO:0006751(glutathione catabolic process);GO:0036374(glutathione hydrolase activity)	00430(Taurine and hypotaurine metabolism);00460(Cyanoamino acid metabolism);00480(Glutathione metabolism);01100(Metabolic pathways)	K00681	EC:2.3.2.2;EC:3.4.19.13	hypothetical protein FGSG_12231 [Fusarium graminearum PH-1]	mRNA	67.8239	71.7293	64.6154	34.978	30.5348	34.1125	2.04937	1.03518	1.62801e-17	1.92271e-16	up	yes
FGSG_07249	XM_011328685.1	GO:0005575(cellular_component);GO:0008270(zinc ion binding);GO:0016491(oxidoreductase activity);GO:0055114(oxidation-reduction process)	NA	NA	NA	hypothetical protein FGSG_07249 [Fusarium graminearum PH-1]	mRNA	16.0422	15.6752	15.42	7.48735	8.28436	7.27591	2.04522	1.03226	4.8773e-36	1.59827e-34	up	yes
FGSG_13442	XM_011322430.1	NA	NA	NA	NA	hypothetical protein FGSG_13442 [Fusarium graminearum PH-1]	mRNA	22.7563	21.8975	27.3487	10.9895	15.2165	9.01051	2.04457	1.0318	5.81254e-15	5.52405e-14	up	yes
FGSG_13481	XM_011330550.1	NA	NA	NA	NA	unnamed protein product [Fusarium graminearum]	mRNA	0.575503	0.531302	0.399654	0.157498	0.33049	0.249098	2.0438	1.03126	0.00507791	0.0115801	up	yes
FGSG_12755	XM_011325808.1	NA	NA	NA	NA	hypothetical protein FGSG_12755 [Fusarium graminearum PH-1]	mRNA	8.66416	7.92991	8.09428	3.86438	4.62479	3.59246	2.04346	1.03102	4.76274e-51	2.86739e-49	up	yes
FGSG_13181	XM_011329165.1	NA	NA	NA	NA	hypothetical protein FGSG_13181 [Fusarium graminearum PH-1]	mRNA	1.57327	0.489722	0.678141	0.228406	0.649326	0.465124	2.04127	1.02947	0.0230923	0.0453026	up	yes
FGSG_01382	XM_011318876.1	GO:0003333(amino acid transmembrane transport);GO:0005774(vacuolar membrane);GO:0015171(amino acid transmembrane transporter activity)	04138(Autophagy - yeast)	NA	NA	hypothetical protein FGSG_01382 [Fusarium graminearum PH-1]	mRNA	71.3143	75.7927	73.4051	36.6974	35.9572	35.5316	2.03826	1.02734	1.98512e-25	4.02748e-24	up	yes
FGSG_02549	XM_011320184.1	GO:0003674(molecular_function);GO:0005575(cellular_component);GO:0008150(biological_process)	NA	NA	NA	hypothetical protein FGSG_02549 [Fusarium graminearum PH-1]	mRNA	22.0855	20.8908	21.03	10.6929	11.7561	8.95373	2.03824	1.02732	5.27409e-33	1.52383e-31	up	yes
FGSG_06733	XM_011328072.1	GO:0004096(catalase activity);GO:0005829(cytosol);GO:0020037(heme binding);GO:0042542(response to hydrogen peroxide);GO:0042744(hydrogen peroxide catabolic process)	00380(Tryptophan metabolism);00630(Glyoxylate and dicarboxylate metabolism);01100(Metabolic pathways);01110(Biosynthesis of secondary metabolites);01200(Carbon metabolism);04011(MAPK signaling pathway - yeast);04146(Peroxisome)	K03781	EC:1.11.1.6	catalase [Fusarium graminearum PH-1]	mRNA	0.434742	0.472445	0.276768	0.148703	0.313973	0.118702	2.03646	1.02607	0.00111084	0.00286486	up	yes
FGSG_00587	XM_011317972.1	GO:0005575(cellular_component);GO:0008150(biological_process)	NA	K13617	EC:3.1.1.89	phosphatase methylesterase 1 [Fusarium graminearum PH-1]	mRNA	30.2454	26.1968	28.7989	11.4572	19.592	10.8212	2.03583	1.02562	4.38632e-15	4.21191e-14	up	yes
FGSG_12552	XM_011324558.1	NA	NA	NA	NA	hypothetical protein FGSG_12552 [Fusarium graminearum PH-1]	mRNA	1.64034	1.87604	1.35534	0.732366	0.861965	0.799941	2.03474	1.02484	1.01285e-10	6.46149e-10	up	yes
FGSG_13005	XM_011328233.1	NA	NA	NA	NA	hypothetical protein FGSG_13005 [Fusarium graminearum PH-1]	mRNA	19.2489	15.0262	17.9384	6.34543	14.0176	5.3004	2.03455	1.02471	2.26075e-06	8.81151e-06	up	yes
FGSG_02354	XM_011319961.1	GO:0005575(cellular_component)	NA	NA	NA	hypothetical protein FGSG_02354 [Fusarium graminearum PH-1]	mRNA	3.53571	3.26626	3.41817	1.60754	1.64621	1.76969	2.03449	1.02467	5.20814e-16	5.41045e-15	up	yes
FGSG_07483	XM_011328957.1	NA	NA	NA	NA	hypothetical protein FGSG_07483 [Fusarium graminearum PH-1]	mRNA	1.08739	1.28637	1.25624	0.349128	0.690614	0.74583	2.03296	1.02358	4.33535e-05	0.000140962	up	yes
FGSG_09258	XM_011330208.1	NA	NA	NA	NA	hypothetical protein FGSG_09258 [Fusarium graminearum PH-1]	mRNA	65.5728	63.2728	73.8239	23.0222	53.2845	23.4134	2.03238	1.02317	3.8098e-08	1.85391e-07	up	yes
FGSG_11827	XM_011318206.1	NA	NA	NA	NA	hypothetical protein FGSG_11827 [Fusarium graminearum PH-1]	mRNA	3.28394	2.91538	3.71664	1.2911	1.96413	1.62576	2.03154	1.02258	1.36677e-07	6.19883e-07	up	yes
FGSG_20071	XR_893036.1	NA	03008(Ribosome biogenesis in eukaryotes);03010(Ribosome)	NA	NA	hypothetical protein FGSG_04381 [Fusarium graminearum PH-1]	rRNA	2.45489	1.81841	2.04866	0.964032	1.07625	1.07416	2.02989	1.0214	0.00885739	0.0191147	up	yes
FGSG_00481	XM_011317852.1	GO:0003674(molecular_function);GO:0005575(cellular_component)	NA	NA	NA	hypothetical protein FGSG_00481 [Fusarium graminearum PH-1]	mRNA	23.4781	21.9343	20.4251	8.33586	15.1796	8.93677	2.02876	1.0206	2.07579e-13	1.71687e-12	up	yes
FGSG_11260	XM_011327687.1	GO:0005575(cellular_component);GO:0008152(metabolic process);GO:0016491(oxidoreductase activity)	NA	NA	NA	hypothetical protein FGSG_11260 [Fusarium graminearum PH-1]	mRNA	2.89926	2.11489	2.27631	0.730057	1.20644	1.65804	2.02821	1.0202	6.01979e-05	0.000191309	up	yes
FGSG_01909	XM_011319456.1	GO:0003674(molecular_function);GO:0005783(endoplasmic reticulum);GO:0005794(Golgi apparatus);GO:0008150(biological_process)	NA	NA	NA	hypothetical protein FGSG_01909 [Fusarium graminearum PH-1]	mRNA	112.647	108.567	114.54	40.4462	85.3887	39.9917	2.02473	1.01773	1.05856e-09	6.13612e-09	up	yes
FGSG_01521	XM_011319028.1	GO:0003674(molecular_function);GO:0005575(cellular_component);GO:0008150(biological_process)	NA	NA	NA	hypothetical protein FGSG_01521 [Fusarium graminearum PH-1]	mRNA	39.4622	44.1398	40.1263	22.6927	14.6952	23.7416	2.02404	1.01724	6.85607e-08	3.22592e-07	up	yes
FGSG_01635	XM_011319157.1	NA	NA	NA	NA	hypothetical protein FGSG_01635 [Fusarium graminearum PH-1]	mRNA	2.12215	2.0615	1.96538	0.816479	1.67873	0.550477	2.01893	1.01359	5.5068e-05	0.000175783	up	yes
FGSG_11796	XM_011318040.1	NA	NA	NA	NA	hypothetical protein FGSG_11796 [Fusarium graminearum PH-1]	mRNA	0.745531	0.928339	0.47885	0.340072	0.441669	0.285333	2.0174	1.0125	0.000234152	0.00067987	up	yes
FGSG_05842	XM_011326140.1	GO:0003674(molecular_function);GO:0005575(cellular_component);GO:0008150(biological_process)	NA	NA	NA	hypothetical protein FGSG_05842 [Fusarium graminearum PH-1]	mRNA	34.858	37.0408	39.4084	19.1901	17.9148	18.1307	2.01513	1.01088	3.14141e-20	4.50803e-19	up	yes
FGSG_02420	XM_011320038.1	GO:0005737(cytoplasm);GO:0008757(S-adenosylmethionine-dependent methyltransferase activity);GO:0032259(methylation)	NA	NA	NA	hypothetical protein FGSG_02420 [Fusarium graminearum PH-1]	mRNA	128.845	145.558	137.512	70.1084	65.2075	69.2124	2.01398	1.01005	2.34109e-18	2.93635e-17	up	yes
FGSG_12745	XM_011325720.1	GO:0005575(cellular_component)	NA	NA	NA	heat shock protein HSP98 [Fusarium graminearum PH-1]	mRNA	356.687	323.754	354.226	180.065	139.861	193.917	2.01358	1.00977	3.98311e-12	2.94109e-11	up	yes
FGSG_03192	XM_011324266.1	GO:0003674(molecular_function);GO:0005575(cellular_component);GO:0008150(biological_process)	NA	NA	NA	hypothetical protein FGSG_03192 [Fusarium graminearum PH-1]	mRNA	29.4872	28.5107	27.0845	14.2462	13.5161	14.5076	2.01283	1.00923	9.29925e-21	1.3964e-19	up	yes
FGSG_01918	XM_011319467.1	GO:0005575(cellular_component)	NA	NA	NA	hypothetical protein FGSG_01918 [Fusarium graminearum PH-1]	mRNA	8.7868	7.72481	7.99418	3.75739	5.0563	3.37431	2.01065	1.00766	4.32669e-30	1.10681e-28	up	yes
FGSG_00858	XM_011318281.1	NA	NA	NA	NA	hypothetical protein FGSG_00858 [Fusarium graminearum PH-1]	mRNA	21.2079	21.7898	25.8786	10.3264	14.273	9.66109	2.01037	1.00746	1.9982e-20	2.91269e-19	up	yes
FGSG_20640	unassigned_transcript_180	NA	NA	NA	NA		tRNA	23.5568	23.1523	25.9274	11.8029	13.8575	10.474	2.01018	1.00732	5.5853e-12	4.07532e-11	up	yes
FGSG_10005	XM_011320625.1	GO:0005575(cellular_component)	00440(Phosphonate and phosphinate metabolism);00564(Glycerophospholipid metabolism);01100(Metabolic pathways)	K00968	EC:2.7.7.15	choline-phosphate cytidylyltransferase [Fusarium graminearum PH-1]	mRNA	171.75	164.651	162.684	70.9343	108.183	69.2437	2.00951	1.00685	1.33735e-23	2.42445e-22	up	yes
FGSG_13970	XM_011327529.1	GO:0003674(molecular_function);GO:0005575(cellular_component);GO:0008150(biological_process)	NA	NA	NA	hypothetical protein FGSG_13970 [Fusarium graminearum PH-1]	mRNA	2.61766	0.758942	2.38218	0.429551	1.52307	0.913368	2.00935	1.00673	0.0115862	0.0243817	up	yes
FGSG_13436	XM_011322382.1	NA	NA	NA	NA	hypothetical protein FGSG_13436 [Fusarium graminearum PH-1]	mRNA	1.44076	0.830742	0.821354	0.420827	0.684976	0.433602	2.00913	1.00657	0.00033073	0.000935935	up	yes
FGSG_13580	XM_011329995.1	NA	NA	NA	NA	hypothetical protein FGSG_13580 [Fusarium graminearum PH-1]	mRNA	11.2358	10.1956	10.6216	5.45655	5.16202	5.35347	2.00681	1.00491	1.97665e-17	2.31965e-16	up	yes
FGSG_04422	XM_011322881.1	NA	NA	NA	NA	hypothetical protein FGSG_04422 [Fusarium graminearum PH-1]	mRNA	2.33981	1.65054	1.61935	0.80399	1.40062	0.595421	2.00344	1.00248	0.000189837	0.000559102	up	yes
FGSG_06531	XM_011327840.1	GO:0001193(maintenance of transcriptional fidelity during DNA-templated transcription elongation from RNA polymerase II promoter);GO:0003899(DNA-directed 5'-3' RNA polymerase activity);GO:0005665(DNA-directed RNA polymerase II, core complex);GO:0006283(transcription-coupled nucleotide-excision repair);GO:0006367(transcription initiation from RNA polymerase II promoter)	03020(RNA polymerase)	NA	NA	hypothetical protein FGSG_06531 [Fusarium graminearum PH-1]	mRNA	218.115	205.252	217.867	87.364	146.747	86.2378	2.00168	1.00121	2.85804e-17	3.30013e-16	up	yes
FGSG_12627	XM_011324987.1	GO:0003824(catalytic activity);GO:0005575(cellular_component);GO:0009116(nucleoside metabolic process)	NA	NA	NA	hypothetical protein FGSG_12627 [Fusarium graminearum PH-1]	mRNA	2.03338	3.28813	3.36117	1.33257	1.82637	1.17954	2.00132	1.00095	1.88021e-06	7.43127e-06	up	yes
FGSG_09937	XM_011320542.1	NA	NA	NA	NA	hypothetical protein FGSG_09937 [Fusarium graminearum PH-1]	mRNA	26.2875	26.3343	29.631	9.81707	19.3284	11.9553	2.00125	1.0009	1.54357e-11	1.07304e-10	up	yes
FGSG_07945	XM_011329486.1	GO:0005575(cellular_component)	00600(Sphingolipid metabolism);01100(Metabolic pathways);04138(Autophagy - yeast)	K00654	EC:2.3.1.50	hypothetical protein FGSG_07945 [Fusarium graminearum PH-1]	mRNA	118.593	127.734	120.283	58.3117	65.2398	59.7347	2.00021	1.00015	6.49534e-31	1.72286e-29	up	yes
FGSG_09814	XM_011329570.1	GO:0003674(molecular_function);GO:0005575(cellular_component);GO:0008150(biological_process)	NA	NA	NA	hypothetical protein FGSG_09814 [Fusarium graminearum PH-1]	mRNA	30.4404	34.0083	33.1997	14.718	17.3161	16.7879	2.00009	1.00006	4.29506e-22	6.99311e-21	up	yes
FGSG_03935	XM_011323430.1	GO:0005575(cellular_component);GO:0008152(metabolic process);GO:0016491(oxidoreductase activity)	NA	NA	NA	hypothetical protein FGSG_03935 [Fusarium graminearum PH-1]	mRNA	86.8813	84.1891	83.8045	183.372	156.072	170.477	0.499832	-1.00048	0.000507755	0.00139304	down	yes
FGSG_10871	XM_011327214.1	GO:0003674(molecular_function);GO:0005575(cellular_component);GO:0008150(biological_process)	NA	NA	NA	hypothetical protein FGSG_10871 [Fusarium graminearum PH-1]	mRNA	1.62297	1.5073	1.38292	3.07481	3.40945	2.54663	0.499749	-1.00072	0.00037941	0.00106346	down	yes
FGSG_00865	XM_011318290.1	GO:0005575(cellular_component)	00340(Histidine metabolism);01100(Metabolic pathways);01110(Biosynthesis of secondary metabolites);01230(Biosynthesis of amino acids)	K14152	EC:1.1.1.23;EC:3.5.4.19;EC:3.6.1.31	histidine biosynthesis trifunctional protein [Fusarium graminearum PH-1]	mRNA	7.78567	5.55752	6.30937	12.7346	14.5794	12.0159	0.499685	-1.00091	6.95654e-06	2.53507e-05	down	yes
FGSG_07144	XM_011328552.1	NA	NA	NA	NA	hypothetical protein FGSG_07144 [Fusarium graminearum PH-1]	mRNA	17.1735	12.6542	16.3543	25.4876	37.9666	28.9817	0.499611	-1.00112	0.000291665	0.000833035	down	yes
FGSG_06775	XM_011328123.1	GO:0003674(molecular_function);GO:0005575(cellular_component);GO:0008150(biological_process)	NA	NA	NA	hypothetical protein FGSG_06775 [Fusarium graminearum PH-1]	mRNA	18.8269	23.1781	19.8361	43.3729	36.8576	43.5792	0.499486	-1.00148	0.00663061	0.0147646	down	yes
FGSG_03977	XM_011323381.1	GO:0016787(hydrolase activity)	NA	NA	NA	hypothetical protein FGSG_03977 [Fusarium graminearum PH-1]	mRNA	7.13059	6.69726	6.70039	11.9986	17.548	11.5557	0.499443	-1.00161	0.000152743	0.00045566	down	yes
FGSG_00406	XM_011317767.1	GO:0005575(cellular_component)	NA	NA	NA	hypothetical protein FGSG_00406 [Fusarium graminearum PH-1]	mRNA	101.918	83.2543	83.8642	176.874	189.363	172.468	0.499414	-1.00169	1.24784e-07	5.68935e-07	down	yes
FGSG_09681	XM_011329722.1	GO:0000166(nucleotide binding);GO:0005507(copper ion binding);GO:0005839(proteasome core complex);GO:0005887(integral component of plasma membrane);GO:0006875(cellular metal ion homeostasis);GO:0008551(cadmium-exporting ATPase activity);GO:0015691(cadmium ion transport);GO:0055085(transmembrane transport);GO:0070628(proteasome binding)	NA	K01532	EC:7.2.2.21	hypothetical protein FGSG_09681 [Fusarium graminearum PH-1]	mRNA	3.76564	2.92795	3.14536	6.49139	6.34997	6.86281	0.499333	-1.00192	0.000192827	0.000567263	down	yes
FGSG_06358	XM_011326717.1	GO:0002183(cytoplasmic translational initiation);GO:0003743(translation initiation factor activity);GO:0005085(guanyl-nucleotide exchange factor activity);GO:0005829(cytosol);GO:0005851(eukaryotic translation initiation factor 2B complex);GO:0016070(RNA metabolic process);GO:0016779(nucleotidyltransferase activity)	03013(RNA transport)	NA	NA	hypothetical protein FGSG_06358 [Fusarium graminearum PH-1]	mRNA	16.078	12.3081	13.2932	27.8415	29.0049	26.6257	0.499321	-1.00196	1.94263e-06	7.6546e-06	down	yes
FGSG_05106	XM_011325300.1	GO:0003674(molecular_function);GO:0005575(cellular_component);GO:0008150(biological_process)	NA	NA	NA	hypothetical protein FGSG_05106 [Fusarium graminearum PH-1]	mRNA	6.39418	4.58114	5.53675	10.2407	12.4403	10.3984	0.499164	-1.00241	2.70375e-06	1.04159e-05	down	yes
FGSG_09591	XM_011329817.1	GO:0005575(cellular_component);GO:0008150(biological_process)	NA	NA	NA	hypothetical protein FPSE_05869 [Fusarium pseudograminearum CS3096]	mRNA	96.0083	76.1701	86.9565	168.78	191.805	158.565	0.499151	-1.00245	5.81355e-10	3.45028e-09	down	yes
FGSG_02646	XM_011320294.1	GO:0005575(cellular_component);GO:0008150(biological_process)	NA	NA	NA	hypothetical protein FPSE_00354 [Fusarium pseudograminearum CS3096]	mRNA	39.9241	36.1396	35.2691	72.8624	72.9173	77.2715	0.499135	-1.0025	2.53905e-05	8.55426e-05	down	yes
FGSG_06193	XM_011326532.1	GO:0005737(cytoplasm);GO:0043087(regulation of GTPase activity)	04011(MAPK signaling pathway - yeast)	NA	NA	hypothetical protein FGSG_06193 [Fusarium graminearum PH-1]	mRNA	8.76758	7.20418	8.30843	15.9467	16.6738	16.0418	0.498953	-1.00303	5.87709e-07	2.4683e-06	down	yes
FGSG_00092	XM_011317389.1	GO:0005575(cellular_component);GO:0008152(metabolic process);GO:0016491(oxidoreductase activity);GO:0071949(FAD binding)	01100(Metabolic pathways)	K00480	EC:1.14.13.1	hypothetical protein FGSG_00092 [Fusarium graminearum PH-1]	mRNA	1.57966	1.48867	1.72346	3.57428	2.86376	3.17593	0.49842	-1.00457	0.0122528	0.0256055	down	yes
FGSG_04393	XM_011322911.1	GO:0000139(Golgi membrane);GO:0004385(guanylate kinase activity);GO:0006163(purine nucleotide metabolic process);GO:0006888(ER to Golgi vesicle-mediated transport);GO:0051020(GTPase binding)	NA	NA	NA	hypothetical protein FGSG_04393 [Fusarium graminearum PH-1]	mRNA	17.1833	13.5587	14.9362	27.08	36.4367	28.1393	0.498367	-1.00472	3.57603e-07	1.54655e-06	down	yes
FGSG_02800	XM_011324711.1	GO:0003674(molecular_function)	NA	K11701	EC:3.6.4.13	hypothetical protein FGSG_02800 [Fusarium graminearum PH-1]	mRNA	0.304207	0.255077	0.296182	0.465735	0.648673	0.602327	0.49831	-1.00488	0.0212885	0.0421665	down	yes
FGSG_07060	XM_011328455.1	GO:0005777(peroxisome);GO:0005829(cytosol);GO:0006281(DNA repair);GO:0008413(8-oxo-7,8-dihydroguanosine triphosphate pyrophosphatase activity)	NA	NA	NA	hypothetical protein FGSG_07060 [Fusarium graminearum PH-1]	mRNA	15.732	13.4283	14.1755	29.2692	29.0263	28.6756	0.498278	-1.00498	6.15976e-06	2.25934e-05	down	yes
FGSG_04505	XM_011322785.1	GO:0003824(catalytic activity);GO:0005575(cellular_component);GO:0009116(nucleoside metabolic process)	NA	NA	NA	hypothetical protein FGSG_04505 [Fusarium graminearum PH-1]	mRNA	2.76796	2.67843	2.99237	5.50843	5.36024	6.08668	0.497705	-1.00664	0.000722625	0.001927	down	yes
FGSG_13475	XM_011330565.1	GO:0000124(SAGA complex);GO:0003712(transcription cofactor activity);GO:0006357(regulation of transcription by RNA polymerase II);GO:0016573(histone acetylation)	NA	NA	NA	unnamed protein product [Fusarium graminearum]	mRNA	14.0441	14.7936	15.9244	29.701	30.4163	29.8436	0.497573	-1.00702	9.30543e-05	0.000286512	down	yes
FGSG_02594	XM_011320235.1	GO:0005739(mitochondrion);GO:0050660(flavin adenine dinucleotide binding);GO:0070899(mitochondrial tRNA wobble uridine modification)	NA	NA	NA	hypothetical protein FGSG_02594 [Fusarium graminearum PH-1]	mRNA	12.0815	9.66752	8.85412	19.2535	23.3755	18.9006	0.497373	-1.0076	2.20262e-05	7.49691e-05	down	yes
FGSG_09530	XM_011329885.1	GO:0000070(mitotic sister chromatid segregation);GO:0003924(GTPase activity);GO:0005200(structural constituent of cytoskeleton);GO:0005525(GTP binding);GO:0005816(spindle pole body);GO:0005829(cytosol);GO:0005876(spindle microtubule);GO:0005881(cytoplasmic microtubule);GO:0007017(microtubule-based process);GO:0007019(microtubule depolymerization);GO:0030473(nuclear migration along microtubule);GO…	04145(Phagosome)	NA	NA	TUB [Fusarium pseudograminearum CS3096]	mRNA	53.6138	48.0466	48.228	101.862	104.556	94.9752	0.497318	-1.00776	7.8321e-08	3.66252e-07	down	yes
FGSG_07453	XM_011328923.1	GO:0000329(fungal-type vacuole membrane);GO:0003924(GTPase activity);GO:0005525(GTP binding);GO:0008053(mitochondrial fusion);GO:0031314(extrinsic component of mitochondrial inner membrane)	NA	NA	NA	msp1 [Fusarium graminearum PH-1]	mRNA	15.8961	13.3898	15.3278	28.7208	31.4668	29.5406	0.49721	-1.00807	1.27713e-08	6.58877e-08	down	yes
FGSG_11782	XM_011317944.1	GO:0000182(rDNA binding);GO:0003887(DNA-directed DNA polymerase activity);GO:0005730(nucleolus);GO:0005829(cytosol);GO:0042790(nucleolar large rRNA transcription by RNA polymerase I)	NA	K02331	EC:2.7.7.7	hypothetical protein FGSG_11782 [Fusarium graminearum PH-1]	mRNA	2.77077	2.31154	2.14261	4.25769	6.47215	3.80297	0.497146	-1.00826	0.00418434	0.00972389	down	yes
FGSG_01948	XM_011319501.1	GO:0003677(DNA binding);GO:0003723(RNA binding);GO:0005829(cytosol);GO:0005844(polysome);GO:0006310(DNA recombination);GO:0048255(mRNA stabilization);GO:0070478(nuclear-transcribed mRNA catabolic process, 3'-5' exonucleolytic nonsense-mediated decay)	03013(RNA transport);03015(mRNA surveillance pathway)	NA	NA	hypothetical protein FGSG_01948 [Fusarium graminearum PH-1]	mRNA	16.7386	11.8702	14.1538	23.9032	37.3721	24.7611	0.497029	-1.0086	0.000618188	0.00167437	down	yes
FGSG_01370	XM_011318865.1	NA	NA	NA	NA	hypothetical protein FGSG_01370 [Fusarium graminearum PH-1]	mRNA	18.1794	16.7723	16.7809	32.5282	40.4621	31.1245	0.496881	-1.00903	1.37419e-08	7.05575e-08	down	yes
FGSG_09965	XM_011320574.1	GO:0000777(condensed chromosome kinetochore);GO:0000972(transcription-dependent tethering of RNA polymerase II gene DNA at nuclear periphery);GO:0006325(chromatin organization);GO:0006355(regulation of transcription, DNA-templated);GO:0006405(RNA export from nucleus);GO:0006606(protein import into nucleus);GO:0017056(structural constituent of nuclear pore);GO:0031080(nuclear pore outer ring);GO:0…	03013(RNA transport)	NA	NA	hypothetical protein FGSG_09965 [Fusarium graminearum PH-1]	mRNA	9.6335	7.84149	9.08078	16.3553	20.8394	16.2632	0.496762	-1.00937	2.96404e-09	1.64311e-08	down	yes
FGSG_04186	XM_011323140.1	GO:0005575(cellular_component)	NA	NA	NA	hypothetical protein FGSG_04186 [Fusarium graminearum PH-1]	mRNA	7.86296	6.3933	6.91151	15.169	12.1181	15.325	0.496756	-1.00939	0.00268389	0.00645729	down	yes
FGSG_06856	XM_011328209.1	GO:0005575(cellular_component);GO:0008150(biological_process)	00513(Various types of N-glycan biosynthesis);01100(Metabolic pathways)	K05529	EC:2.4.1.232	MNN9 protein [Fusarium graminearum PH-1]	mRNA	29.4644	21.8938	25.35	40.972	73.6704	39.8783	0.496427	-1.01035	0.00882308	0.0190534	down	yes
FGSG_09350	XM_011330094.1	GO:0003674(molecular_function);GO:0005575(cellular_component);GO:0008150(biological_process)	NA	NA	NA	hypothetical protein FGSG_09350 [Fusarium graminearum PH-1]	mRNA	0.665459	0.750498	0.825159	1.49881	1.5167	1.49927	0.496396	-1.01044	0.00914989	0.0197032	down	yes
FGSG_06506	XM_011327813.1	GO:0003674(molecular_function);GO:0008150(biological_process);GO:0019028(viral capsid)	NA	NA	NA	hypothetical protein FGSG_06506 [Fusarium graminearum PH-1]	mRNA	7.22445	7.12017	5.42799	14.4881	11.1181	14.2308	0.496337	-1.01061	0.0155136	0.0317383	down	yes
FGSG_05483	XM_011325724.1	GO:0003824(catalytic activity);GO:0005575(cellular_component);GO:0008150(biological_process);GO:0008483(transaminase activity);GO:0030170(pyridoxal phosphate binding)	NA	NA	NA	hypothetical protein FGSG_05483 [Fusarium graminearum PH-1]	mRNA	4.71629	3.95258	3.39717	6.78786	9.16188	8.36144	0.496316	-1.01067	0.00173284	0.00430598	down	yes
FGSG_00752	XM_011318159.1	NA	NA	NA	NA	hypothetical protein FGSG_00752 [Fusarium graminearum PH-1]	mRNA	6.94082	5.08219	6.16832	11.489	13.4486	11.7247	0.496187	-1.01104	2.10796e-06	8.24833e-06	down	yes
FGSG_01604	XM_011319123.1	GO:0005737(cytoplasm);GO:0005886(plasma membrane);GO:0006508(proteolysis);GO:0008270(zinc ion binding);GO:0042277(peptide binding);GO:0043171(peptide catabolic process);GO:0070006(metalloaminopeptidase activity)	NA	NA	NA	hypothetical protein FGSG_01604 [Fusarium graminearum PH-1]	mRNA	15.9653	14.0739	15.3775	29.6078	31.3612	30.5753	0.496117	-1.01125	1.36469e-07	6.19158e-07	down	yes
FGSG_05444	XM_011325680.1	GO:0000387(spliceosomal snRNP assembly);GO:0000974(Prp19 complex);GO:0017070(U6 snRNA binding);GO:0036002(pre-mRNA binding);GO:0071006(U2-type catalytic step 1 spliceosome);GO:0071007(U2-type catalytic step 2 spliceosome)	NA	NA	NA	negative regulator of differentiation 1 [Fusarium graminearum PH-1]	mRNA	24.8045	24.6152	23.2689	46.1763	51.6271	48.7875	0.49586	-1.01199	8.90194e-07	3.66497e-06	down	yes
FGSG_02148	XM_011319727.1	GO:0003674(molecular_function);GO:0005575(cellular_component);GO:0008150(biological_process)	NA	NA	NA	hypothetical protein FPSE_00575 [Fusarium pseudograminearum CS3096]	mRNA	4.64856	4.26509	4.21209	8.08977	10.0094	8.37218	0.495847	-1.01203	2.53361e-05	8.53815e-05	down	yes
FGSG_00491	XM_011317862.1	NA	04141(Protein processing in endoplasmic reticulum);04145(Phagosome)	NA	NA	hypothetical protein FGSG_00491 [Fusarium graminearum PH-1]	mRNA	73.2577	64.8864	64.9962	139.151	133.672	136.915	0.495782	-1.01222	8.55714e-06	3.08534e-05	down	yes
FGSG_08956	XM_011330558.1	GO:0003674(molecular_function);GO:0005575(cellular_component);GO:0008150(biological_process)	NA	NA	NA	hypothetical protein FGSG_08956 [Fusarium graminearum PH-1]	mRNA	14.9487	16.3119	17.7267	34.0867	32.0209	32.7275	0.495647	-1.01262	0.000481151	0.00132539	down	yes
FGSG_02014	XM_011319580.1	GO:0005575(cellular_component)	04141(Protein processing in endoplasmic reticulum)	NA	NA	hypothetical protein FPOA_02052 [Fusarium poae]	mRNA	232.86	193.307	203.65	448.982	376.063	446.124	0.495463	-1.01315	0.000617788	0.00167399	down	yes
FGSG_03337	XM_011324095.1	GO:0003674(molecular_function);GO:0005575(cellular_component);GO:0008150(biological_process)	NA	NA	NA	hypothetical protein FGSG_03337 [Fusarium graminearum PH-1]	mRNA	2.13719	1.37653	1.86761	3.34569	4.23494	3.28453	0.495282	-1.01368	0.000555873	0.00151478	down	yes
FGSG_01944	XM_011319496.1	GO:0005794(Golgi apparatus);GO:0008150(biological_process);GO:0016020(membrane);GO:0017137(Rab GTPase binding)	NA	NA	NA	hypothetical protein FPSE_09165 [Fusarium pseudograminearum CS3096]	mRNA	10.9868	8.99821	9.89497	17.6729	25.1688	17.5116	0.495085	-1.01425	1.54607e-05	5.384e-05	down	yes
FGSG_05614	XM_011325872.1	GO:0005575(cellular_component)	03013(RNA transport)	NA	NA	hypothetical protein FPSE_06205 [Fusarium pseudograminearum CS3096]	mRNA	36.7777	26.207	27.5329	54.4568	72.5072	55.8897	0.495028	-1.01442	3.70518e-05	0.000121756	down	yes
FGSG_01698	XM_011319226.1	GO:0005575(cellular_component)	00380(Tryptophan metabolism);00460(Cyanoamino acid metabolism);00910(Nitrogen metabolism);01100(Metabolic pathways)	K01501	EC:3.5.5.1	hypothetical protein FGSG_01698 [Fusarium graminearum PH-1]	mRNA	18.761	18.5159	18.5724	38.1621	36.5932	38.1122	0.494822	-1.01502	4.57956e-05	0.000148417	down	yes
FGSG_00780	XM_011318189.1	GO:0000083(regulation of transcription involved in G1/S transition of mitotic cell cycle);GO:0000117(regulation of transcription involved in G2/M transition of mitotic cell cycle);GO:0001302(replicative cell aging);GO:0003713(transcription coactivator activity);GO:0003714(transcription corepressor activity);GO:0004407(histone deacetylase activity);GO:0005829(cytosol);GO:0006306(DNA methylation);G…	NA	K06067	EC:3.5.1.98	histone deacetylase RPD3 [Fusarium graminearum PH-1]	mRNA	13.1834	10.6592	11.5015	22.0632	26.0243	23.342	0.494811	-1.01505	6.77092e-09	3.60818e-08	down	yes
FGSG_05764	XM_011326050.1	GO:0004674(protein serine/threonine kinase activity);GO:0005634(nucleus);GO:0005737(cytoplasm);GO:0006468(protein phosphorylation);GO:0035556(intracellular signal transduction)	NA	NA	NA	hypothetical protein FGSG_05764 [Fusarium graminearum PH-1]	mRNA	11.1174	7.88408	8.66912	16.3253	22.4574	17.145	0.494757	-1.01521	4.20512e-05	0.000136933	down	yes
FGSG_10417	XM_011321089.1	GO:0000103(sulfate assimilation);GO:0005737(cytoplasm);GO:0006457(protein folding);GO:0015035(protein disulfide oxidoreductase activity);GO:0016671(oxidoreductase activity, acting on a sulfur group of donors, disulfide as acceptor);GO:0034599(cellular response to oxidative stress);GO:0045454(cell redox homeostasis);GO:0055114(oxidation-reduction process)	NA	NA	NA	hypothetical protein FGSG_10417 [Fusarium graminearum PH-1]	mRNA	16.2859	15.9688	16.7874	31.0559	35.4789	32.589	0.494757	-1.01521	1.58943e-06	6.3577e-06	down	yes
FGSG_10391	XM_011321059.1	GO:0005575(cellular_component);GO:0008150(biological_process)	03040(Spliceosome)	K12813	EC:3.6.4.13	hypothetical protein FGSG_10391 [Fusarium graminearum PH-1]	mRNA	3.50085	2.21259	3.52039	5.30449	7.55602	5.80774	0.494628	-1.01558	0.00337925	0.00797758	down	yes
FGSG_05557	XM_011325805.1	GO:0000301(retrograde transport, vesicle recycling within Golgi);GO:0005794(Golgi apparatus);GO:0007030(Golgi organization);GO:0032258(protein localization by the Cvt pathway)	NA	NA	NA	hypothetical protein FGSG_05557 [Fusarium graminearum PH-1]	mRNA	2.73256	1.78811	2.33642	4.34844	5.99873	3.52086	0.494453	-1.01609	0.00590193	0.0132745	down	yes
FGSG_05490	XM_011325733.1	GO:0003674(molecular_function);GO:0005634(nucleus);GO:0005829(cytosol);GO:0006888(ER to Golgi vesicle-mediated transport);GO:1990070(TRAPPI protein complex);GO:1990071(TRAPPII protein complex);GO:1990072(TRAPPIII protein complex)	NA	NA	NA	hypothetical protein FPSE_03512 [Fusarium pseudograminearum CS3096]	mRNA	21.2835	23.0215	22.2933	43.3861	49.0163	42.3603	0.49419	-1.01686	1.10796e-05	3.93453e-05	down	yes
FGSG_13160	XM_011329014.1	GO:0005575(cellular_component);GO:0008150(biological_process)	NA	NA	NA	hypothetical protein FGSG_13160 [Fusarium graminearum PH-1]	mRNA	12.1491	9.86304	10.4383	22.0065	22.1294	21.5449	0.494063	-1.01723	1.71882e-06	6.83727e-06	down	yes
FGSG_00446	XM_011317813.1	GO:0003674(molecular_function);GO:0005575(cellular_component);GO:0008150(biological_process)	NA	NA	NA	hypothetical protein FGSG_00446 [Fusarium graminearum PH-1]	mRNA	16.4038	11.1626	17.3374	25.4763	43.2898	22.1213	0.49406	-1.01724	0.0208276	0.0413296	down	yes
FGSG_08856	XM_011321554.1	GO:0005575(cellular_component);GO:0008150(biological_process)	NA	NA	NA	hypothetical protein FGSG_08856 [Fusarium graminearum PH-1]	mRNA	11.4364	8.37982	9.58456	16.524	26.4675	16.5177	0.494055	-1.01726	0.00186023	0.00459782	down	yes
FGSG_00359	XM_011317715.1	GO:0031461(cullin-RING ubiquitin ligase complex);GO:0031625(ubiquitin protein ligase binding);GO:0061630(ubiquitin protein ligase activity)	04120(Ubiquitin mediated proteolysis)	NA	NA	hypothetical protein FGSG_00359 [Fusarium graminearum PH-1]	mRNA	4.86912	4.19008	4.35985	7.85014	10.9648	8.35835	0.493833	-1.0179	2.2617e-06	8.81151e-06	down	yes
FGSG_04697	XM_011324827.1	NA	NA	NA	NA	hypothetical protein FGSG_04697 [Fusarium graminearum PH-1]	mRNA	1.69596	1.55699	1.84314	3.71779	3.32004	3.28397	0.493721	-1.01823	0.00384418	0.00898339	down	yes
FGSG_00163	XM_011317470.1	NA	NA	NA	NA	hypothetical protein FGSG_00163 [Fusarium graminearum PH-1]	mRNA	1.54833	1.26004	1.83644	3.56901	3.09844	2.74424	0.493515	-1.01883	0.0152749	0.0312796	down	yes
FGSG_06039	XM_011326355.1	GO:0005575(cellular_component);GO:0008150(biological_process)	00020(Citrate cycle (TCA cycle));01100(Metabolic pathways);01110(Biosynthesis of secondary metabolites)	K01648	EC:2.3.3.8	hypothetical protein FPSE_02934 [Fusarium pseudograminearum CS3096]	mRNA	214.964	189.601	200.488	403.549	436.868	385.851	0.49341	-1.01914	1.74809e-11	1.20937e-10	down	yes
FGSG_02724	XM_011320380.1	GO:0003676(nucleic acid binding);GO:0003677(DNA binding);GO:0004386(helicase activity);GO:0005524(ATP binding);GO:0005634(nucleus);GO:0006289(nucleotide-excision repair);GO:0006301(postreplication repair);GO:0008270(zinc ion binding);GO:0016818(hydrolase activity, acting on acid anhydrides, in phosphorus-containing anhydrides);GO:0035861(site of double-strand break);GO:0061630(ubiquitin protein l…	NA	NA	NA	DNA repair protein RAD5 [Fusarium graminearum PH-1]	mRNA	0.940031	0.683859	0.632801	1.41102	1.8309	1.33176	0.493408	-1.01915	0.00358843	0.00843447	down	yes
FGSG_05585	XM_011325836.1	GO:0003674(molecular_function)	NA	NA	NA	hypothetical protein FGSG_05585 [Fusarium graminearum PH-1]	mRNA	8.45626	7.02721	6.78328	14.3073	18.74	12.0865	0.49335	-1.01932	0.000224576	0.000654977	down	yes
FGSG_10967	XM_011327103.1	GO:0004053(arginase activity);GO:0005634(nucleus);GO:0005829(cytosol);GO:0008270(zinc ion binding);GO:0010121(arginine catabolic process to proline via ornithine);GO:0019547(arginine catabolic process to ornithine);GO:0030145(manganese ion binding);GO:0030448(hyphal growth);GO:0043332(mating projection tip);GO:0090368(regulation of ornithine metabolic process);GO:0090369(ornithine carbamoyltransf…	00220(Arginine biosynthesis);00330(Arginine and proline metabolism);01100(Metabolic pathways);01110(Biosynthesis of secondary metabolites);01230(Biosynthesis of amino acids)	K01476	EC:3.5.3.1	arginase [Fusarium graminearum PH-1]	mRNA	43.0245	32.4587	38.7332	66.8338	97.2735	67.5057	0.493135	-1.01995	3.21239e-05	0.000106482	down	yes
FGSG_09223	XM_011330250.1	NA	NA	NA	NA	hypothetical protein FGSG_09223 [Fusarium graminearum PH-1]	mRNA	175.552	171.435	190.738	377.505	332.68	380.603	0.492969	-1.02043	0.00042924	0.00119332	down	yes
FGSG_06294	XM_011326644.1	GO:0005737(cytoplasm);GO:0005844(polysome);GO:0007017(microtubule-based process);GO:0007021(tubulin complex assembly);GO:0015631(tubulin binding);GO:0016272(prefoldin complex)	NA	NA	NA	hypothetical protein FGSG_06294 [Fusarium graminearum PH-1]	mRNA	25.0397	20.3899	24.2163	44.4414	50.9766	45.8847	0.492885	-1.02068	6.32593e-08	2.99717e-07	down	yes
FGSG_00612	XM_011318001.1	GO:0004571(mannosyl-oligosaccharide 1,2-alpha-mannosidase activity);GO:0005783(endoplasmic reticulum);GO:0006491(N-glycan processing);GO:0030433(ubiquitin-dependent ERAD pathway);GO:0097466(ubiquitin-dependent glycoprotein ERAD pathway)	00510(N-Glycan biosynthesis);00513(Various types of N-glycan biosynthesis);01100(Metabolic pathways);04141(Protein processing in endoplasmic reticulum)	K23741	EC:3.2.1.209	mannosyl-oligosaccharide 1,2-alpha-mannosidase [Fusarium graminearum PH-1]	mRNA	16.1256	14.3731	15.5972	32.2347	30.2562	31.0689	0.49269	-1.02125	1.49667e-05	5.2232e-05	down	yes
FGSG_05900	XM_011326206.1	GO:0004222(metalloendopeptidase activity);GO:0008270(zinc ion binding);GO:0016485(protein processing)	NA	NA	NA	hypothetical protein FGSG_05900 [Fusarium graminearum PH-1]	mRNA	9.65824	8.54056	9.75369	18.7673	18.7195	19.2537	0.492638	-1.0214	7.55428e-06	2.74479e-05	down	yes
FGSG_02415	XM_011320032.1	NA	NA	NA	NA	hypothetical protein FG05_02415 [Fusarium graminearum]	mRNA	302.191	274.631	296.07	635.845	514.557	621.75	0.49256	-1.02163	0.00091433	0.0023948	down	yes
FGSG_07115	XM_011328516.1	GO:0003674(molecular_function)	04111(Cell cycle - yeast)	NA	NA	hypothetical protein FGSG_07115 [Fusarium graminearum PH-1]	mRNA	9.62865	7.24462	8.83864	16.6075	19.499	16.1139	0.492373	-1.02218	9.99456e-08	4.61869e-07	down	yes
FGSG_08342	XM_011322143.1	GO:0003674(molecular_function);GO:0008150(biological_process)	NA	NA	NA	hypothetical protein FGSG_08342 [Fusarium graminearum PH-1]	mRNA	22.467	22.1011	20.1247	39.6814	50.4139	41.3199	0.492278	-1.02246	7.58521e-06	2.75331e-05	down	yes
FGSG_09324	XM_011330130.1	GO:0003674(molecular_function);GO:0005829(cytosol);GO:0019005(SCF ubiquitin ligase complex);GO:0031146(SCF-dependent proteasomal ubiquitin-dependent protein catabolic process);GO:0071406(cellular response to methylmercury)	NA	NA	NA	hypothetical protein FGSG_09324 [Fusarium graminearum PH-1]	mRNA	8.64256	8.21775	7.70245	16.0559	15.4798	18.3957	0.49193	-1.02348	0.000717881	0.00191514	down	yes
FGSG_09790	XM_011329598.1	GO:0004004(ATP-dependent RNA helicase activity);GO:0006413(translational initiation);GO:0007059(chromosome segregation);GO:0010468(regulation of gene expression);GO:0010501(RNA secondary structure unwinding);GO:0036464(cytoplasmic ribonucleoprotein granule)	NA	NA	NA	hypothetical protein FGSG_09790 [Fusarium graminearum PH-1]	mRNA	4.28062	2.54452	3.64275	6.20099	9.26447	5.81391	0.491927	-1.02348	0.00680798	0.0151153	down	yes
FGSG_05204	XM_011325410.1	GO:0003674(molecular_function);GO:0005575(cellular_component);GO:0008150(biological_process)	NA	NA	NA	hypothetical protein FGSG_05204 [Fusarium graminearum PH-1]	mRNA	11.851	11.5778	11.9522	24.5921	24.5122	22.8337	0.491825	-1.02378	1.86193e-05	6.39618e-05	down	yes
FGSG_06234	XM_011326578.1	GO:0003674(molecular_function);GO:0005575(cellular_component);GO:0008150(biological_process)	NA	NA	NA	hypothetical protein FGSG_06234 [Fusarium graminearum PH-1]	mRNA	16.4294	14.8474	16.0079	34.6751	26.5767	34.9364	0.491584	-1.02449	0.00308028	0.00732925	down	yes
FGSG_04022	XM_011323331.1	GO:0004040(amidase activity);GO:0005829(cytosol);GO:0008150(biological_process);GO:0016884(carbon-nitrogen ligase activity, with glutamine as amido-N-donor)	00330(Arginine and proline metabolism);00360(Phenylalanine metabolism);00380(Tryptophan metabolism);01100(Metabolic pathways)	K01426	EC:3.5.1.4	hypothetical protein FGSG_04022 [Fusarium graminearum PH-1]	mRNA	5.50785	3.91435	5.18331	9.85587	10.6154	9.24106	0.491563	-1.02455	4.36884e-05	0.000141908	down	yes
FGSG_00979	XM_011318423.1	GO:0005575(cellular_component)	00010(Glycolysis / Gluconeogenesis);00053(Ascorbate and aldarate metabolism);00071(Fatty acid degradation);00280(Valine, leucine and isoleucine degradation);00310(Lysine degradation);00330(Arginine and proline metabolism);00340(Histidine metabolism);00380(Tryptophan metabolism);00410(beta-Alanine metabolism);00561(Glycerolipid metabolism);00620(Pyruvate metabolism);00770(Pantothenate and CoA bios…	K00128	EC:1.2.1.3	hypothetical protein FPSE_01472 [Fusarium pseudograminearum CS3096]	mRNA	432.759	414.073	396.757	918.879	742.601	868.688	0.491504	-1.02472	0.000880563	0.00231385	down	yes
FGSG_00196	XM_011317512.1	GO:0000981(RNA polymerase II transcription factor activity, sequence-specific DNA binding);GO:0005634(nucleus);GO:0006355(regulation of transcription, DNA-templated);GO:0008270(zinc ion binding)	NA	NA	NA	hypothetical protein FGSG_00196 [Fusarium graminearum PH-1]	mRNA	6.29773	6.83063	5.97576	11.6226	15.0995	12.1615	0.491316	-1.02528	8.3218e-05	0.000258749	down	yes
FGSG_10482	XM_011321163.1	GO:0003690(double-stranded DNA binding);GO:0046403(polynucleotide 3'-phosphatase activity);GO:0046404(ATP-dependent polydeoxyribonucleotide 5'-hydroxyl-kinase activity);GO:0098504(DNA 3' dephosphorylation involved in DNA repair);GO:0098506(polynucleotide 3' dephosphorylation)	NA	K08073	EC:2.7.1.78;EC:3.1.3.32	hypothetical protein FGSG_10482 [Fusarium graminearum PH-1]	mRNA	8.58894	6.24443	7.59199	13.6566	18.7263	13.2679	0.491237	-1.02551	5.40174e-05	0.000172984	down	yes
FGSG_00896	XM_011318328.1	GO:0003674(molecular_function);GO:0005575(cellular_component);GO:0008150(biological_process)	NA	NA	NA	hypothetical protein FGSG_00896 [Fusarium graminearum PH-1]	mRNA	1.35846	1.09192	1.33199	2.71471	2.51799	2.46778	0.491187	-1.02566	0.0138062	0.0285111	down	yes
FGSG_02504	XM_011320135.1	GO:0005575(cellular_component)	00020(Citrate cycle (TCA cycle));00270(Cysteine and methionine metabolism);00620(Pyruvate metabolism);00630(Glyoxylate and dicarboxylate metabolism);01100(Metabolic pathways);01110(Biosynthesis of secondary metabolites);01200(Carbon metabolism)	K00026	EC:1.1.1.37	malate dehydrogenase [Fusarium graminearum PH-1]	mRNA	259.052	221.798	221.966	493.558	449.905	487.545	0.491133	-1.02581	5.2041e-05	0.000166944	down	yes
FGSG_08813	XM_011321605.1	GO:0000724(double-strand break repair via homologous recombination);GO:0003690(double-stranded DNA binding);GO:0005634(nucleus);GO:0030915(Smc5-Smc6 complex)	NA	NA	NA	hypothetical protein FGSG_08813 [Fusarium graminearum PH-1]	mRNA	4.29575	3.07373	3.6965	6.517	10.2467	5.77132	0.491058	-1.02604	0.00919192	0.0197872	down	yes
FGSG_07021	XM_011328406.1	GO:0005658(alpha DNA polymerase:primase complex);GO:0006270(DNA replication initiation);GO:0046982(protein heterodimerization activity)	03030(DNA replication)	NA	NA	hypothetical protein FGSG_07021 [Fusarium graminearum PH-1]	mRNA	3.30099	3.13329	3.1906	6.26749	6.43946	6.90937	0.490657	-1.02721	0.000135042	0.000406318	down	yes
FGSG_09784	XM_011329604.1	GO:0005575(cellular_component);GO:0008150(biological_process)	03008(Ribosome biogenesis in eukaryotes)	K07179	EC:2.7.11.1	serine/threonine-protein kinase RIO2 [Fusarium graminearum PH-1]	mRNA	6.09753	4.72122	5.38776	9.39852	13.5072	10.1303	0.490571	-1.02747	5.17484e-05	0.00016617	down	yes
FGSG_06660	XM_011327987.1	GO:0005575(cellular_component)	NA	NA	NA	hypothetical protein FGSG_06660 [Fusarium graminearum PH-1]	mRNA	6.99409	6.02883	6.32986	12.0662	15.1046	12.282	0.49053	-1.02759	3.3338e-11	2.23821e-10	down	yes
FGSG_06948	XM_011328319.1	GO:0005575(cellular_component);GO:0008150(biological_process)	NA	NA	NA	hypothetical protein FGSG_06948 [Fusarium graminearum PH-1]	mRNA	9.07226	6.4492	8.38737	14.7136	19.2265	14.8032	0.490506	-1.02766	9.98133e-06	3.56114e-05	down	yes
FGSG_12940	XM_011327880.1	GO:0003674(molecular_function);GO:0005575(cellular_component);GO:0055080(cation homeostasis)	NA	NA	NA	hypothetical protein FGSG_12940 [Fusarium graminearum PH-1]	mRNA	17.4267	17.6027	18.4561	36.8535	36.2648	35.9529	0.490373	-1.02805	1.26157e-05	4.4471e-05	down	yes
FGSG_01419	XM_011318919.1	GO:0005575(cellular_component)	00061(Fatty acid biosynthesis);00071(Fatty acid degradation);01100(Metabolic pathways);01212(Fatty acid metabolism);04146(Peroxisome)	K01897	EC:6.2.1.3	hypothetical protein FGSG_01419 [Fusarium graminearum PH-1]	mRNA	3.70192	3.25804	3.23237	6.32127	8.07123	6.39318	0.490353	-1.02811	1.31768e-07	5.98939e-07	down	yes
FGSG_01224	XM_011318696.1	GO:0003674(molecular_function);GO:0005575(cellular_component);GO:0008150(biological_process)	NA	NA	NA	hypothetical protein FGSG_01224 [Fusarium graminearum PH-1]	mRNA	361.7	332.74	359.315	689.611	777.85	681.656	0.49032	-1.0282	8.65406e-12	6.18202e-11	down	yes
FGSG_03231	XM_011324222.1	GO:0003674(molecular_function);GO:0016021(integral component of membrane);GO:0055085(transmembrane transport)	NA	NA	NA	hypothetical protein FGSG_03231 [Fusarium graminearum PH-1]	mRNA	1.97806	2.22438	1.45263	3.94898	3.86749	3.71984	0.490197	-1.02857	0.0139965	0.0288809	down	yes
FGSG_01934	XM_011319484.1	GO:0000778(condensed nuclear chromosome kinetochore);GO:0005730(nucleolus);GO:0033551(monopolin complex);GO:0034506(chromosome, centromeric core domain);GO:0045143(homologous chromosome segregation);GO:0045144(meiotic sister chromatid segregation);GO:0051315(attachment of mitotic spindle microtubules to kinetochore);GO:0072686(mitotic spindle);GO:1990644(microtubule site clamp)	NA	NA	NA	hypothetical protein FGSG_01934 [Fusarium graminearum PH-1]	mRNA	3.78721	2.7944	3.42951	7.29611	6.23551	6.89896	0.490007	-1.02913	0.00181542	0.00449308	down	yes
FGSG_08622	XM_011321820.1	GO:0003824(catalytic activity);GO:0005575(cellular_component);GO:0008152(metabolic process)	00280(Valine, leucine and isoleucine degradation);00640(Propanoate metabolism);01100(Metabolic pathways);01110(Biosynthesis of secondary metabolites)	K00167	EC:1.2.4.4	2-oxoisovalerate dehydrogenase subunit beta [Fusarium graminearum PH-1]	mRNA	5.74835	6.00323	6.10567	11.195	12.6706	12.5814	0.489952	-1.02929	9.38684e-05	0.000288729	down	yes
FGSG_06041	XM_011326359.1	GO:0005575(cellular_component)	00300(Lysine biosynthesis);01100(Metabolic pathways);01110(Biosynthesis of secondary metabolites);01230(Biosynthesis of amino acids)	K00143	EC:1.2.1.95	hypothetical protein FGSG_06041 [Fusarium graminearum PH-1]	mRNA	3.89737	3.24463	3.14983	7.3284	6.93119	6.74876	0.489893	-1.02946	5.03944e-05	0.000162144	down	yes
FGSG_00350	XM_011317705.1	GO:0001932(regulation of protein phosphorylation);GO:0005634(nucleus);GO:0005829(cytosol);GO:0006335(DNA replication-dependent nucleosome assembly);GO:0006336(DNA replication-independent nucleosome assembly);GO:0006337(nucleosome disassembly);GO:0006348(chromatin silencing at telomere);GO:0016573(histone acetylation);GO:0030466(chromatin silencing at silent mating-type cassette);GO:0032968(positi…	NA	NA	NA	hypothetical protein FGSG_00350 [Fusarium graminearum PH-1]	mRNA	31.8123	25.5052	27.9938	56.6728	64.6883	52.8744	0.489632	-1.03023	2.55989e-10	1.5652e-09	down	yes
FGSG_07327	XM_011328774.1	NA	NA	NA	NA	hypothetical protein FGSG_07327 [Fusarium graminearum PH-1]	mRNA	5.01274	3.44171	3.64642	7.72328	9.61517	7.37725	0.489602	-1.03032	0.000137055	0.00041209	down	yes
FGSG_05059	XM_011325241.1	GO:0003674(molecular_function);GO:0005741(mitochondrial outer membrane);GO:0005886(plasma membrane);GO:0008150(biological_process)	NA	NA	NA	hypothetical protein FGSG_05059 [Fusarium graminearum PH-1]	mRNA	16.3844	13.8799	13.5739	27.9945	35.2065	26.3506	0.48953	-1.03053	6.57054e-06	2.40184e-05	down	yes
FGSG_09053	XM_011330440.1	GO:0005773(vacuole);GO:0005887(integral component of plasma membrane);GO:0015179(L-amino acid transmembrane transporter activity);GO:0015297(antiporter activity)	NA	NA	NA	hypothetical protein FGSG_09053 [Fusarium graminearum PH-1]	mRNA	1066.7	1036.42	1088.37	2233.95	1996.32	2290.97	0.489398	-1.03092	0.000203374	0.000596798	down	yes
FGSG_04286	XM_011323029.1	GO:0005575(cellular_component);GO:0008150(biological_process)	03040(Spliceosome)	NA	NA	hypothetical protein FGSG_04286 [Fusarium graminearum PH-1]	mRNA	24.5074	18.9591	23.7041	38.1883	64.2162	34.8563	0.489365	-1.03102	0.00491489	0.011244	down	yes
FGSG_01657	XM_011319180.1	GO:0000328(fungal-type vacuole lumen);GO:0003674(molecular_function);GO:0005783(endoplasmic reticulum);GO:0035103(sterol regulatory element binding protein cleavage);GO:0044695(Dsc E3 ubiquitin ligase complex);GO:0051603(proteolysis involved in cellular protein catabolic process);GO:0060049(regulation of protein glycosylation);GO:1900039(positive regulation of cellular response to hypoxia)	NA	NA	NA	hypothetical protein FGSG_01657 [Fusarium graminearum PH-1]	mRNA	12.7053	9.77113	11.1337	22.3132	25.8226	20.5567	0.489283	-1.03126	3.89803e-07	1.67851e-06	down	yes
FGSG_05973	XM_011326284.1	GO:0005575(cellular_component)	00510(N-Glycan biosynthesis);01100(Metabolic pathways);04141(Protein processing in endoplasmic reticulum)	K05546	EC:3.2.1.207	hypothetical protein FGSG_05973 [Fusarium graminearum PH-1]	mRNA	4.74881	4.65236	4.62408	8.85511	11.1905	8.6225	0.489229	-1.03142	1.87016e-07	8.34159e-07	down	yes
FGSG_10716	XM_011327395.1	GO:0000150(recombinase activity);GO:0000448(cleavage in ITS2 between 5.8S rRNA and LSU-rRNA of tricistronic rRNA transcript (SSU-rRNA, 5.8S rRNA, LSU-rRNA));GO:0003729(mRNA binding);GO:0004534(5'-3' exoribonuclease activity);GO:0005634(nucleus);GO:0005739(mitochondrion);GO:0008017(microtubule binding);GO:0008270(zinc ion binding);GO:0030846(termination of RNA polymerase II transcription, poly(A)-…	03008(Ribosome biogenesis in eukaryotes);03018(RNA degradation)	NA	NA	5'-3' exoribonuclease 2 [Fusarium graminearum PH-1]	mRNA	10.8044	8.14301	9.58757	18.9274	21.4857	17.9209	0.489166	-1.0316	3.19349e-08	1.57293e-07	down	yes
FGSG_04658	XM_011322610.1	GO:0003674(molecular_function);GO:0005783(endoplasmic reticulum);GO:0016021(integral component of membrane);GO:0055085(transmembrane transport)	NA	NA	NA	hypothetical protein FGSG_04658 [Fusarium graminearum PH-1]	mRNA	7.29752	5.11624	5.24023	12.5456	10.2536	13.2981	0.489066	-1.0319	0.00594907	0.0133758	down	yes
FGSG_09260	XM_011330206.1	NA	NA	NA	NA		mRNA	23.7099	14.525	19.5507	35.7242	47.7123	34.7281	0.489027	-1.03201	0.000852708	0.00224795	down	yes
FGSG_02766	XM_011320430.1	GO:0005575(cellular_component);GO:0007154(cell communication);GO:0035091(phosphatidylinositol binding)	NA	NA	NA	hypothetical protein FGSG_02766 [Fusarium graminearum PH-1]	mRNA	5.48736	4.06774	5.18387	9.9281	10.657	9.56233	0.488896	-1.0324	2.37799e-06	9.22961e-06	down	yes
FGSG_00402	XM_011317762.1	GO:0003674(molecular_function);GO:0005575(cellular_component);GO:0008150(biological_process)	NA	NA	NA	hypothetical protein FGSG_00402 [Fusarium graminearum PH-1]	mRNA	9.82232	8.35108	9.58598	18.6154	20.12	18.0625	0.48874	-1.03286	5.24423e-08	2.51319e-07	down	yes
FGSG_03447	XM_011323967.1	GO:0003674(molecular_function);GO:0016021(integral component of membrane);GO:0055085(transmembrane transport)	NA	NA	NA	hypothetical protein FGSG_03447 [Fusarium graminearum PH-1]	mRNA	2.40103	2.70455	2.23425	4.34309	6.17026	4.51319	0.488458	-1.03369	0.00212395	0.00520197	down	yes
FGSG_08601	XM_011321846.1	GO:0004612(phosphoenolpyruvate carboxykinase (ATP) activity);GO:0005829(cytosol);GO:0006094(gluconeogenesis)	00010(Glycolysis / Gluconeogenesis);00020(Citrate cycle (TCA cycle));00620(Pyruvate metabolism);01100(Metabolic pathways);01110(Biosynthesis of secondary metabolites);01200(Carbon metabolism)	K01610	EC:4.1.1.49	hypothetical protein FG05_08601 [Fusarium graminearum]	mRNA	83.091	83.4382	68.4403	172.61	148.604	159.995	0.488289	-1.03419	0.000834714	0.00220546	down	yes
FGSG_05334	XM_011325550.1	GO:0004497(monooxygenase activity);GO:0005506(iron ion binding);GO:0005575(cellular_component);GO:0020037(heme binding)	NA	NA	NA	hypothetical protein FGSG_05334 [Fusarium graminearum PH-1]	mRNA	6.50005	3.75951	5.0441	8.87703	12.6429	9.82513	0.488232	-1.03436	0.00249394	0.0060362	down	yes
FGSG_11462	XM_011327454.1	GO:0000972(transcription-dependent tethering of RNA polymerase II gene DNA at nuclear periphery);GO:0000978(RNA polymerase II proximal promoter sequence-specific DNA binding);GO:0005634(nucleus);GO:0006351(transcription, DNA-templated);GO:0008270(zinc ion binding);GO:0045944(positive regulation of transcription by RNA polymerase II);GO:2001158(positive regulation of proline catabolic process to g…	NA	NA	NA	hypothetical protein FGSG_11462 [Fusarium graminearum PH-1]	mRNA	2.58532	2.14204	2.31919	5.08237	4.13621	5.21795	0.488106	-1.03474	0.00441474	0.0101971	down	yes
FGSG_10307	XM_011320965.1	GO:0008150(biological_process)	NA	NA	NA	hypothetical protein FGSG_10307 [Fusarium graminearum PH-1]	mRNA	3.85729	2.57325	3.39897	5.7404	8.83415	5.58261	0.487644	-1.0361	0.00251965	0.00609159	down	yes
FGSG_07084	XM_011328483.1	GO:0000902(cell morphogenesis);GO:0003674(molecular_function);GO:0005739(mitochondrion);GO:0005768(endosome);GO:0005802(trans-Golgi network);GO:0005829(cytosol);GO:0006895(Golgi to endosome transport);GO:0007029(endoplasmic reticulum organization);GO:0048315(conidium formation);GO:0070791(cleistothecium development);GO:0070798(positive regulation of cleistothecium development);GO:0075307(positive…	NA	NA	NA	hypothetical protein FGSG_07084 [Fusarium graminearum PH-1]	mRNA	4.75043	4.49248	4.73623	9.76247	9.20859	9.70303	0.487518	-1.03647	2.55923e-05	8.61327e-05	down	yes
FGSG_02919	XM_011324580.1	GO:0000981(RNA polymerase II transcription factor activity, sequence-specific DNA binding);GO:0003677(DNA binding);GO:0005634(nucleus);GO:0006351(transcription, DNA-templated);GO:0006355(regulation of transcription, DNA-templated);GO:0008270(zinc ion binding)	NA	NA	NA	hypothetical protein FGSG_02919 [Fusarium graminearum PH-1]	mRNA	0.916928	0.784246	1.02632	1.93423	1.77904	1.8814	0.487516	-1.03648	0.00561319	0.012689	down	yes
FGSG_09147	XM_011330337.1	GO:0000981(RNA polymerase II transcription factor activity, sequence-specific DNA binding);GO:0003677(DNA binding);GO:0005634(nucleus);GO:0006351(transcription, DNA-templated);GO:0006355(regulation of transcription, DNA-templated);GO:0008270(zinc ion binding);GO:0036180(filamentous growth of a population of unicellular organisms in response to biotic stimulus);GO:0070783(growth of unicellular org…	NA	NA	NA	hypothetical protein FGSG_09147 [Fusarium graminearum PH-1]	mRNA	3.06023	2.31509	2.57963	5.51238	5.01999	5.7937	0.487254	-1.03725	0.00112549	0.00289688	down	yes
FGSG_01361	XM_011318850.1	GO:0004853(uroporphyrinogen decarboxylase activity);GO:0005829(cytosol);GO:0006783(heme biosynthetic process)	00860(Porphyrin and chlorophyll metabolism);01100(Metabolic pathways);01110(Biosynthesis of secondary metabolites);01240(Biosynthesis of cofactors)	K01599	EC:4.1.1.37	uroporphyrinogen decarboxylase [Fusarium graminearum PH-1]	mRNA	38.4361	27.7362	34.0642	66.5485	74.362	64.8658	0.487114	-1.03767	4.20092e-07	1.80234e-06	down	yes
FGSG_05174	XM_011325376.1	GO:0004748(ribonucleoside-diphosphate reductase activity, thioredoxin disulfide as acceptor);GO:0005971(ribonucleoside-diphosphate reductase complex);GO:0009263(deoxyribonucleotide biosynthetic process)	00230(Purine metabolism);00240(Pyrimidine metabolism);00480(Glutathione metabolism);01100(Metabolic pathways)	K10807	EC:1.17.4.1	ribonucleoside-diphosphate reductase large chain [Fusarium graminearum PH-1]	mRNA	13.099	12.4158	12.7788	25.25	26.7743	26.5917	0.487097	-1.03772	4.33372e-07	1.85747e-06	down	yes
FGSG_04040	XM_011323311.1	GO:0003674(molecular_function);GO:0005575(cellular_component);GO:0008150(biological_process)	NA	NA	NA	hypothetical protein FGSG_04040 [Fusarium graminearum PH-1]	mRNA	4.02635	2.42532	3.07772	6.26731	6.7397	6.562	0.486963	-1.03811	0.000747995	0.00198933	down	yes
FGSG_01160	XM_011318626.1	GO:0004298(threonine-type endopeptidase activity);GO:0005634(nucleus);GO:0005829(cytosol);GO:0010499(proteasomal ubiquitin-independent protein catabolic process);GO:0019774(proteasome core complex, beta-subunit complex);GO:0043161(proteasome-mediated ubiquitin-dependent protein catabolic process)	03050(Proteasome)	K02732	EC:3.4.25.1	unnamed protein product [Fusarium graminearum]	mRNA	83.8026	77.3348	84.9925	164.605	175.389	165.69	0.486727	-1.03881	1.42782e-08	7.31659e-08	down	yes
FGSG_10747	XM_011327358.1	GO:0005352(alpha-glucoside:proton symporter activity);GO:0005364(maltose:proton symporter activity);GO:0015574(trehalose transmembrane transporter activity);GO:0015768(maltose transport);GO:0015771(trehalose transport);GO:0016020(membrane);GO:0016021(integral component of membrane);GO:0046352(disaccharide catabolic process);GO:0055085(transmembrane transport)	NA	NA	NA	hypothetical protein FGSG_10747 [Fusarium graminearum PH-1]	mRNA	13.9638	12.0292	13.8771	26.7108	27.3447	27.8646	0.486696	-1.03891	2.31709e-06	9.00402e-06	down	yes
FGSG_00527	XM_011317901.1	GO:0008150(biological_process)	NA	NA	NA	hypothetical protein FGSG_00527 [Fusarium graminearum PH-1]	mRNA	8.32613	6.87628	7.22012	16.4081	13.5244	16.1411	0.486667	-1.03899	0.00123386	0.00315322	down	yes
FGSG_03063	XM_011324415.1	GO:0005887(integral component of plasma membrane);GO:0008519(ammonium transmembrane transporter activity);GO:0015695(organic cation transport);GO:0019740(nitrogen utilization);GO:0072488(ammonium transmembrane transport)	NA	NA	NA	hypothetical protein FGSG_03063 [Fusarium graminearum PH-1]	mRNA	233.273	236.028	242.816	546.146	384.038	533.435	0.486545	-1.03935	0.00601703	0.0135146	down	yes
FGSG_05701	XM_011325975.1	GO:0003674(molecular_function);GO:0005575(cellular_component);GO:0046854(phosphatidylinositol phosphorylation)	00562(Inositol phosphate metabolism);01100(Metabolic pathways);01110(Biosynthesis of secondary metabolites);04070(Phosphatidylinositol signaling system)	K01092	EC:3.1.3.25	qutG protein [Fusarium graminearum PH-1]	mRNA	4.95177	3.6902	4.64628	10.597	7.78502	8.93589	0.48643	-1.0397	0.00728024	0.0160483	down	yes
FGSG_01807	XM_011319345.1	GO:0005575(cellular_component)	NA	NA	NA	hypothetical protein FGSG_01807 [Fusarium graminearum PH-1]	mRNA	2.28082	1.92431	2.29365	4.32044	3.44986	5.59047	0.486407	-1.03976	0.0241897	0.0471867	down	yes
FGSG_07075	XM_011328473.1	GO:0003677(DNA binding);GO:0004075(biotin carboxylase activity);GO:0004363(glutathione synthase activity);GO:0004736(pyruvate carboxylase activity);GO:0005524(ATP binding);GO:0005829(cytosol);GO:0006094(gluconeogenesis);GO:0006096(glycolytic process);GO:0006750(glutathione biosynthetic process);GO:0009374(biotin binding);GO:0009408(response to heat);GO:0015976(carbon utilization);GO:0042149(cellu…	00020(Citrate cycle (TCA cycle));00620(Pyruvate metabolism);01100(Metabolic pathways);01200(Carbon metabolism);01230(Biosynthesis of amino acids)	K01958	EC:6.4.1.1	pyruvate carboxylase [Fusarium graminearum PH-1]	mRNA	58.043	52.7506	54.215	110.101	112	117.218	0.486293	-1.0401	1.52916e-06	6.12384e-06	down	yes
FGSG_04037	XM_011323314.1	GO:0001054(RNA polymerase I activity);GO:0001055(RNA polymerase II activity);GO:0001056(RNA polymerase III activity);GO:0005665(DNA-directed RNA polymerase II, core complex);GO:0005666(DNA-directed RNA polymerase III complex);GO:0005736(DNA-directed RNA polymerase I complex)	03020(RNA polymerase)	NA	NA	hypothetical protein FPSE_05242 [Fusarium pseudograminearum CS3096]	mRNA	34.9711	33.0865	26.2765	60.6168	74.0488	59.3794	0.486145	-1.04054	9.07711e-05	0.000280148	down	yes
FGSG_10286	XM_011320942.1	NA	NA	NA	NA	hypothetical protein FPOA_03222 [Fusarium poae]	mRNA	20.0553	13.8459	15.537	28.9788	43.3321	29.3895	0.486116	-1.04063	0.000348364	0.000982401	down	yes
FGSG_09338	XM_011330110.1	GO:0004402(histone acetyltransferase activity);GO:0005515(protein binding);GO:0005669(transcription factor TFIID complex);GO:0006367(transcription initiation from RNA polymerase II promoter);GO:0008270(zinc ion binding);GO:0017025(TBP-class protein binding);GO:0043565(sequence-specific DNA binding);GO:0045944(positive regulation of transcription by RNA polymerase II)	03022(Basal transcription factors)	K23358	EC:2.3.1.48	hypothetical protein FGSG_09338 [Fusarium graminearum PH-1]	mRNA	8.08812	6.57068	7.41067	13.897	17.9266	13.5974	0.485887	-1.04131	3.46623e-09	1.91248e-08	down	yes
FGSG_08012	XM_011322517.1	GO:0005575(cellular_component)	NA	NA	NA	proteinase T precursor [Fusarium graminearum PH-1]	mRNA	8.08236	6.9095	7.12521	14.268	17.2348	14.0454	0.485575	-1.04223	7.41932e-09	3.9394e-08	down	yes
FGSG_10114	XM_011320750.1	GO:0003924(GTPase activity);GO:0005525(GTP binding);GO:0005622(intracellular);GO:0006886(intracellular protein transport);GO:0006913(nucleocytoplasmic transport);GO:0007165(signal transduction);GO:0007264(small GTPase mediated signal transduction);GO:0009405(pathogenesis);GO:0015031(protein transport);GO:0016020(membrane);GO:0030448(hyphal growth)	04113(Meiosis - yeast);04138(Autophagy - yeast)	NA	NA	Ras-2 protein [Fusarium graminearum PH-1]	mRNA	65.9186	51.6083	58.2715	127.129	117.257	117.678	0.485545	-1.04232	1.42688e-05	4.99042e-05	down	yes
FGSG_09192	XM_011330285.1	GO:0006672(ceramide metabolic process);GO:0016021(integral component of membrane);GO:0016811(hydrolase activity, acting on carbon-nitrogen (but not peptide) bonds, in linear amides)	00600(Sphingolipid metabolism);01100(Metabolic pathways)	NA	NA	hypothetical protein FGSG_09192 [Fusarium graminearum PH-1]	mRNA	6.91234	6.04761	5.33484	11.3242	13.8529	12.5084	0.485459	-1.04258	0.000186344	0.000549565	down	yes
FGSG_00705	XM_011318106.1	GO:0003674(molecular_function);GO:0005575(cellular_component);GO:0008150(biological_process)	NA	NA	NA	hypothetical protein FGSG_00705 [Fusarium graminearum PH-1]	mRNA	6.03412	5.60507	4.77318	11.7164	10.3834	11.7177	0.485323	-1.04298	0.000944023	0.00246857	down	yes
FGSG_05281	XM_011325490.1	GO:0000768(syncytium formation by plasma membrane fusion);GO:0005634(nucleus);GO:0005737(cytoplasm);GO:0005977(glycogen metabolic process);GO:0016787(hydrolase activity);GO:0031030(negative regulation of septation initiation signaling);GO:0061509(asymmetric protein localization to old mitotic spindle pole body);GO:0090443(FAR/SIN/STRIPAK complex)	NA	K17615	EC:3.1.3.16	hypothetical protein FPSE_07211 [Fusarium pseudograminearum CS3096]	mRNA	10.1482	6.35553	8.41942	15.0381	20.1431	16.1736	0.485313	-1.04301	0.000399231	0.00111492	down	yes
FGSG_02640	XM_011320288.1	GO:0005575(cellular_component)	NA	K11836	EC:3.4.19.12	hypothetical protein FGSG_02640 [Fusarium graminearum PH-1]	mRNA	6.81685	4.90927	5.90118	11.8372	13.5464	10.9514	0.485134	-1.04354	1.08021e-06	4.41082e-06	down	yes
FGSG_08940	XM_011321452.1	GO:0000139(Golgi membrane);GO:0000149(SNARE binding);GO:0005484(SNAP receptor activity);GO:0006886(intracellular protein transport);GO:0006888(ER to Golgi vesicle-mediated transport);GO:0006906(vesicle fusion);GO:0016021(integral component of membrane);GO:0031201(SNARE complex);GO:0048278(vesicle docking)	04130(SNARE interactions in vesicular transport)	NA	NA	hypothetical protein FGSG_08940 [Fusarium graminearum PH-1]	mRNA	32.9651	29.6534	31.3233	60.4128	74.7614	58.5226	0.484993	-1.04396	1.39101e-12	1.0673e-11	down	yes
FGSG_13609	XM_011329848.1	NA	NA	NA	NA	hypothetical protein FGSG_13609 [Fusarium graminearum PH-1]	mRNA	4.01234	3.18463	3.04567	5.48946	8.47533	7.16078	0.484845	-1.0444	0.00803963	0.0175282	down	yes
FGSG_06545	XM_011327854.1	GO:0005575(cellular_component)	NA	K01264	EC:3.4.11.15	hypothetical protein FGSG_06545 [Fusarium graminearum PH-1]	mRNA	41.3783	41.0362	47.0781	96.9797	81.3859	88.7834	0.48472	-1.04478	0.00048604	0.00133829	down	yes
FGSG_05468	XM_011325705.1	GO:0003674(molecular_function);GO:0005575(cellular_component);GO:0008150(biological_process)	NA	NA	NA	hypothetical protein FGSG_05468 [Fusarium graminearum PH-1]	mRNA	8.03617	5.40836	7.03677	10.9474	20.4628	10.8473	0.484679	-1.0449	0.0117271	0.0246543	down	yes
FGSG_11166	XM_011326879.1	NA	NA	NA	NA	hypothetical protein FGSG_11166 [Fusarium graminearum PH-1]	mRNA	4.34144	5.32138	4.06152	9.99816	8.96727	9.36508	0.484437	-1.04562	0.00528954	0.0120161	down	yes
FGSG_04650	XM_011322618.1	GO:0003674(molecular_function);GO:0005575(cellular_component);GO:0008150(biological_process)	NA	NA	NA	hypothetical protein FGSG_04650 [Fusarium graminearum PH-1]	mRNA	0.871472	0.71285	0.89447	1.68299	1.59576	1.84163	0.484104	-1.04661	0.0112911	0.0238148	down	yes
FGSG_12374	XM_011323538.1	GO:0005575(cellular_component)	NA	NA	NA	hypothetical protein FGSG_12374 [Fusarium graminearum PH-1]	mRNA	0.896955	0.728942	1.02845	1.82588	2.11351	1.54407	0.484065	-1.04673	0.00928104	0.0199591	down	yes
FGSG_01316	XM_011318800.1	GO:0008150(biological_process)	NA	NA	NA	hypothetical protein FGSG_01316 [Fusarium graminearum PH-1]	mRNA	38.4177	33.3433	35.5448	71.0947	79.3925	71.283	0.48386	-1.04734	5.34589e-13	4.23224e-12	down	yes
FGSG_10217	XM_011320862.1	GO:0003674(molecular_function)	NA	NA	NA	hypothetical protein FGSG_10217 [Fusarium graminearum PH-1]	mRNA	7.55895	6.25462	6.22088	13.1964	15.7996	12.4177	0.483764	-1.04762	2.4315e-08	1.21098e-07	down	yes
FGSG_08998	XM_011330502.1	GO:0005575(cellular_component);GO:0008150(biological_process)	NA	NA	NA	nuclear protein SNF4 [Fusarium graminearum PH-1]	mRNA	41.7424	32.5318	39.9546	73.9549	90.2305	71.9652	0.483712	-1.04778	5.00644e-09	2.71598e-08	down	yes
FGSG_03677	XM_011323717.1	NA	NA	NA	NA	hypothetical protein FGSG_03677 [Fusarium graminearum PH-1]	mRNA	0.89224	0.798124	0.954991	1.80672	1.90063	1.76344	0.483542	-1.04829	2.87054e-05	9.57884e-05	down	yes
FGSG_12686	XM_011325294.1	GO:0000166(nucleotide binding);GO:0003674(molecular_function);GO:0005524(ATP binding);GO:0005575(cellular_component);GO:0008150(biological_process)	NA	NA	NA	hypothetical protein FGSG_12686 [Fusarium graminearum PH-1]	mRNA	21.0399	19.3342	19.837	41.8636	44.8189	37.8584	0.483464	-1.04852	1.36678e-08	7.02048e-08	down	yes
FGSG_05183	XM_011325387.1	GO:0004362(glutathione-disulfide reductase activity);GO:0005634(nucleus);GO:0005739(mitochondrion);GO:0005829(cytosol);GO:0006749(glutathione metabolic process);GO:0009405(pathogenesis);GO:0010731(protein glutathionylation);GO:0034599(cellular response to oxidative stress);GO:0036245(cellular response to menadione);GO:0045454(cell redox homeostasis);GO:0050660(flavin adenine dinucleotide binding)…	00480(Glutathione metabolism);01100(Metabolic pathways)	K00383	EC:1.8.1.7	glutathione reductase [Fusarium graminearum PH-1]	mRNA	43.6467	38.4417	39.0351	83.5902	84.9637	81.9803	0.483461	-1.04853	5.05621e-08	2.43209e-07	down	yes
FGSG_05250	XM_011325459.1	GO:0005575(cellular_component)	NA	NA	NA	T-complex protein 1 subunit alpha [Fusarium graminearum PH-1]	mRNA	23.5861	21.7006	22.1564	44.7791	46.7508	47.9819	0.483422	-1.04865	7.27908e-07	3.0296e-06	down	yes
FGSG_05375	XM_011325597.1	GO:0019145(aminobutyraldehyde dehydrogenase activity);GO:0047105(4-trimethylammoniobutyraldehyde dehydrogenase activity)	00260(Glycine, serine and threonine metabolism);01100(Metabolic pathways)	K00130	EC:1.2.1.8	betaine aldehyde dehydrogenase [Fusarium graminearum PH-1]	mRNA	55.1068	44.8175	49.4779	78.009	154.474	76.6091	0.483358	-1.04884	0.0119634	0.0250818	down	yes
FGSG_01309	XM_011318791.1	GO:0005575(cellular_component);GO:0016301(kinase activity);GO:0016772(transferase activity, transferring phosphorus-containing groups);GO:0046474(glycerophospholipid biosynthetic process)	00564(Glycerophospholipid metabolism);01100(Metabolic pathways)	K00894	EC:2.7.1.82	hypothetical protein FGSG_01309 [Fusarium graminearum PH-1]	mRNA	17.3398	14.2852	16.0274	33.4168	31.6783	33.5001	0.483313	-1.04897	1.39202e-05	4.88567e-05	down	yes
FGSG_01886	XM_011319433.1	GO:0003674(molecular_function);GO:0005634(nucleus);GO:0005829(cytosol);GO:0008150(biological_process)	NA	NA	NA	hypothetical protein FGSG_01886 [Fusarium graminearum PH-1]	mRNA	8.38513	8.23862	8.61041	17.0109	17.1218	18.0993	0.483116	-1.04956	4.0616e-05	0.000132578	down	yes
FGSG_12919	XM_011327726.1	NA	NA	NA	NA	hypothetical protein FGSG_12919 [Fusarium graminearum PH-1]	mRNA	3.21007	4.37624	3.523	7.95313	7.14139	7.90344	0.483056	-1.04974	0.0140103	0.0289002	down	yes
FGSG_03314	XM_011324123.1	GO:0005575(cellular_component)	NA	NA	NA	hypothetical protein FGSG_03314 [Fusarium graminearum PH-1]	mRNA	2.62794	2.48387	2.31036	4.88154	5.75821	4.72798	0.482971	-1.04999	0.000164281	0.000487496	down	yes
FGSG_01899	XM_011319446.1	GO:0005086(ARF guanyl-nucleotide exchange factor activity);GO:0005543(phospholipid binding);GO:0005575(cellular_component);GO:0032012(regulation of ARF protein signal transduction)	NA	NA	NA	hypothetical protein FGSG_01899 [Fusarium graminearum PH-1]	mRNA	5.92308	4.92909	4.88599	10.2342	11.6411	10.711	0.482969	-1.05	3.16722e-08	1.56058e-07	down	yes
FGSG_00659	XM_011318050.1	GO:0000139(Golgi membrane);GO:0004571(mannosyl-oligosaccharide 1,2-alpha-mannosidase activity);GO:0005783(endoplasmic reticulum);GO:0006491(N-glycan processing);GO:0030433(ubiquitin-dependent ERAD pathway)	00510(N-Glycan biosynthesis);00513(Various types of N-glycan biosynthesis);01100(Metabolic pathways);04141(Protein processing in endoplasmic reticulum)	K01230	EC:3.2.1.113	hypothetical protein FGSG_00659 [Fusarium graminearum PH-1]	mRNA	6.94966	6.02108	6.59695	12.4714	14.3198	13.7374	0.482813	-1.05046	1.15558e-07	5.29503e-07	down	yes
FGSG_08726	XM_011321703.1	GO:0008360(regulation of cell shape);GO:0030427(site of polarized growth);GO:0031097(medial cortex);GO:0051286(cell tip);GO:0071852(fungal-type cell wall organization or biogenesis)	NA	NA	NA	hypothetical protein FGSG_08726 [Fusarium graminearum PH-1]	mRNA	29.377	25.9052	26.7069	52.5754	63.3674	53.9075	0.482714	-1.05076	1.85349e-14	1.68835e-13	down	yes
FGSG_03400	XM_011324023.1	NA	NA	NA	NA	hypothetical protein FPSE_10620 [Fusarium pseudograminearum CS3096]	mRNA	8.51343	5.97628	6.56256	10.7178	22.1612	10.7411	0.482627	-1.05102	0.0241064	0.0470639	down	yes
FGSG_13742	XM_011320995.1	GO:0005575(cellular_component);GO:0008152(metabolic process);GO:0016491(oxidoreductase activity)	NA	NA	NA	hypothetical protein FGSG_13742 [Fusarium graminearum PH-1]	mRNA	25.4569	24.6365	24.72	54.2009	48.3486	52.5234	0.48244	-1.05158	9.5351e-05	0.000293095	down	yes
FGSG_06154	XM_011326485.1	GO:0005575(cellular_component)	03018(RNA degradation)	NA	NA	heat shock protein SSC1 [Fusarium graminearum PH-1]	mRNA	59.301	57.5525	49.2453	114.862	115.78	113.647	0.482439	-1.05158	1.61908e-05	5.62011e-05	down	yes
FGSG_09026	XM_011330472.1	NA	NA	NA	NA	hypothetical protein FGSG_09026 [Fusarium graminearum PH-1]	mRNA	5.9244	3.93676	5.17247	8.98832	14.1506	8.0305	0.48232	-1.05194	0.00363279	0.00853099	down	yes
FGSG_01463	XM_011318967.1	GO:0000166(nucleotide binding);GO:0003676(nucleic acid binding);GO:0005575(cellular_component);GO:0008150(biological_process)	03013(RNA transport);03015(mRNA surveillance pathway)	NA	NA	hypothetical protein FGSG_01463 [Fusarium graminearum PH-1]	mRNA	10.5815	8.89358	8.80261	18.9171	20.6994	19.0484	0.48202	-1.05284	3.70771e-08	1.80763e-07	down	yes
FGSG_12276	XM_011322995.1	GO:0000724(double-strand break repair via homologous recombination);GO:0005634(nucleus);GO:0031297(replication fork processing);GO:0035361(Cul8-RING ubiquitin ligase complex)	NA	NA	NA	hypothetical protein FGSG_12276 [Fusarium graminearum PH-1]	mRNA	0.663776	0.545096	0.510967	1.18255	1.19427	1.19352	0.481703	-1.05379	0.000233739	0.000679128	down	yes
FGSG_09362	XM_011330081.1	GO:0005575(cellular_component)	04141(Protein processing in endoplasmic reticulum)	K09584	EC:5.3.4.1	hypothetical protein FGSG_09362 [Fusarium graminearum PH-1]	mRNA	12.3296	11.7579	11.8001	24.7847	24.9297	24.8072	0.481573	-1.05417	1.5241e-06	6.10961e-06	down	yes
FGSG_05245	XM_011325454.1	GO:0005575(cellular_component)	NA	K05994	EC:3.4.11.10	hypothetical protein FGSG_05245 [Fusarium graminearum PH-1]	mRNA	29.138	24.0254	27.7409	54.2731	60.3662	53.4011	0.481458	-1.05452	5.63272e-11	3.69539e-10	down	yes
FGSG_08899	XM_011321505.1	GO:0003674(molecular_function);GO:0005575(cellular_component);GO:0008150(biological_process)	NA	NA	NA	hypothetical protein FGSG_08899 [Fusarium graminearum PH-1]	mRNA	18.6996	13.3444	16.1283	30.3321	40.3907	29.3652	0.4813	-1.05499	4.78285e-06	1.78105e-05	down	yes
FGSG_03243	XM_011324206.1	GO:0003674(molecular_function);GO:0005575(cellular_component);GO:0008150(biological_process)	NA	NA	NA	hypothetical protein FGSG_03243 [Fusarium graminearum PH-1]	mRNA	1.43735	1.41721	1.28634	2.85819	2.73965	3.01397	0.48084	-1.05637	0.00216137	0.00528763	down	yes
FGSG_08508	XM_011321950.1	GO:0003674(molecular_function);GO:0005575(cellular_component);GO:0008150(biological_process)	NA	NA	NA	hypothetical protein FGSG_08508 [Fusarium graminearum PH-1]	mRNA	9.87214	8.87697	9.78786	20.1261	19.0233	20.2251	0.480627	-1.05701	1.19102e-05	4.2145e-05	down	yes
FGSG_02796	XM_011324715.1	NA	NA	NA	NA	hypothetical protein FGSG_02796 [Fusarium graminearum PH-1]	mRNA	6.21229	3.97475	5.45624	9.17312	14.0041	9.37308	0.480587	-1.05713	0.00383418	0.00896328	down	yes
FGSG_01916	XM_011319464.1	GO:0005634(nucleus);GO:0006493(protein O-linked glycosylation);GO:0007275(multicellular organism development);GO:0016757(transferase activity, transferring glycosyl groups)	NA	NA	NA	hypothetical protein FGSG_01916 [Fusarium graminearum PH-1]	mRNA	13.7032	11.9326	12.4509	25.773	27.6225	25.8964	0.480334	-1.05789	3.49428e-10	2.11256e-09	down	yes
FGSG_08696	XM_011321738.1	GO:0003677(DNA binding);GO:0005575(cellular_component);GO:0008150(biological_process);GO:0046983(protein dimerization activity)	04011(MAPK signaling pathway - yeast);04111(Cell cycle - yeast)	NA	NA	Transcription factor of morphogenesis MCM1, partial [Fusarium culmorum]	mRNA	88.6114	79.7133	80.0317	167.534	187.859	161.727	0.480268	-1.05809	4.70977e-13	3.76084e-12	down	yes
FGSG_02801	XM_011324710.1	GO:0003674(molecular_function)	NA	NA	NA	hypothetical protein FGSG_02801 [Fusarium graminearum PH-1]	mRNA	6.62686	6.04219	4.74401	13.0665	11.4818	11.7183	0.480141	-1.05847	0.00120199	0.00307726	down	yes
FGSG_05569	XM_011325818.1	NA	NA	NA	NA	hypothetical protein FGSG_05569 [Fusarium graminearum PH-1]	mRNA	5.58318	5.69683	5.61082	10.7068	12.2093	12.2685	0.480063	-1.0587	0.00135608	0.00344247	down	yes
FGSG_00647	XM_011318037.1	GO:0005575(cellular_component)	NA	NA	NA	hypothetical protein FGSG_00647 [Fusarium graminearum PH-1]	mRNA	8.03487	8.20145	8.80212	18.0721	15.1547	18.9364	0.480002	-1.05889	0.00100394	0.00261019	down	yes
FGSG_13596	XM_011329930.1	GO:0000253(3-keto sterol reductase activity);GO:0005741(mitochondrial outer membrane);GO:0005789(endoplasmic reticulum membrane);GO:0005811(lipid droplet);GO:0006696(ergosterol biosynthetic process)	00100(Steroid biosynthesis);01100(Metabolic pathways);01110(Biosynthesis of secondary metabolites)	K09827	EC:1.1.1.270	hypothetical protein FGSG_13596 [Fusarium graminearum PH-1]	mRNA	14.8624	11.2434	12.3333	23.6831	30.5727	25.8306	0.47997	-1.05898	5.23589e-07	2.21337e-06	down	yes
FGSG_09539	XM_011329875.1	GO:0005575(cellular_component);GO:0008150(biological_process)	00564(Glycerophospholipid metabolism);01100(Metabolic pathways)	K00866	EC:2.7.1.32	hypothetical protein FG05_09539 [Fusarium graminearum]	mRNA	28.2585	23.7687	24.155	54.0913	51.1687	53.4668	0.479958	-1.05902	5.15979e-06	1.91371e-05	down	yes
FGSG_08934	XM_011321459.1	NA	NA	NA	NA	hypothetical protein FGSG_08934 [Fusarium graminearum PH-1]	mRNA	2.47186	1.67343	1.78513	3.89084	4.87962	3.59232	0.479699	-1.0598	0.000533135	0.0014565	down	yes
FGSG_10418	XM_011321090.1	NA	NA	NA	NA	hypothetical protein FGSG_10418 [Fusarium graminearum PH-1]	mRNA	104.859	89.9672	97.005	177.92	246.342	184.136	0.479671	-1.05988	3.60905e-09	1.98621e-08	down	yes
FGSG_02439	XM_011320058.1	GO:0005783(endoplasmic reticulum);GO:0005794(Golgi apparatus);GO:0015203(polyamine transmembrane transporter activity);GO:0015846(polyamine transport);GO:0035690(cellular response to drug)	NA	NA	NA	hypothetical protein FGSG_02439 [Fusarium graminearum PH-1]	mRNA	46.0845	45.9298	45.3121	101.755	84.3646	100.522	0.479087	-1.06164	0.000457965	0.00126773	down	yes
FGSG_01204	XM_011318675.1	GO:0000917(division septum assembly);GO:0005096(GTPase activator activity);GO:0005634(nucleus);GO:0005829(cytosol);GO:0007163(establishment or maintenance of cell polarity);GO:0007165(signal transduction);GO:0008270(zinc ion binding);GO:0008360(regulation of cell shape);GO:0009272(fungal-type cell wall biogenesis);GO:0030036(actin cytoskeleton organization);GO:0030448(hyphal growth);GO:0032153(ce…	NA	NA	NA	hypothetical protein FGSG_01204 [Fusarium graminearum PH-1]	mRNA	6.17655	6.00679	5.81162	11.0982	14.6847	11.7817	0.479041	-1.06178	5.01965e-08	2.4154e-07	down	yes
FGSG_13182	XM_011329166.1	NA	NA	NA	NA	hypothetical protein FGSG_13182 [Fusarium graminearum PH-1]	mRNA	12.9817	9.34631	10.626	22.7718	25.3985	20.6351	0.478945	-1.06207	7.81429e-06	2.83214e-05	down	yes
FGSG_01307	XM_011318789.1	GO:0005575(cellular_component);GO:0008150(biological_process)	NA	NA	NA	hypothetical protein FGSG_01307 [Fusarium graminearum PH-1]	mRNA	26.0844	21.8968	26.3924	47.3006	57.7641	50.23	0.478919	-1.06215	1.14119e-09	6.58564e-09	down	yes
FGSG_01809	XM_011319347.1	GO:0005575(cellular_component);GO:0008150(biological_process)	NA	NA	NA	hypothetical protein FPSE_11344 [Fusarium pseudograminearum CS3096]	mRNA	2.40979	3.31712	2.58758	5.93816	5.63992	5.78688	0.478808	-1.06248	0.0105526	0.0224328	down	yes
FGSG_00337	XM_011317685.1	GO:0005575(cellular_component)	NA	K08794	EC:2.7.11.17	calcium/calmodulin-dependent protein kinase type I [Fusarium graminearum PH-1]	mRNA	28.5818	28.0634	26.121	59.6927	55.8784	57.2929	0.478794	-1.06252	1.98052e-05	6.78198e-05	down	yes
FGSG_07459	XM_011328929.1	GO:0005575(cellular_component)	NA	NA	NA	hypothetical protein FGSG_07459 [Fusarium graminearum PH-1]	mRNA	2.33939	2.4692	2.43301	4.54865	5.49861	5.08223	0.478641	-1.06298	0.000426811	0.00118707	down	yes
FGSG_07338	XM_011328787.1	GO:0002098(tRNA wobble uridine modification);GO:0005634(nucleus);GO:0005829(cytosol);GO:0006357(regulation of transcription by RNA polymerase II);GO:0008017(microtubule binding);GO:0032447(protein urmylation);GO:0033588(Elongator holoenzyme complex)	NA	NA	NA	hypothetical protein FGSG_07338 [Fusarium graminearum PH-1]	mRNA	3.57518	2.37406	2.55303	5.67358	6.11244	5.98163	0.478526	-1.06333	0.000268892	0.000773281	down	yes
FGSG_09509	XM_011329907.1	GO:0005575(cellular_component);GO:0008150(biological_process)	03030(DNA replication)	K10742	EC:3.6.4.12	hypothetical protein FGSG_09509 [Fusarium graminearum PH-1]	mRNA	1.15177	1.04467	1.19305	2.45808	2.40271	2.22259	0.478513	-1.06337	2.32734e-05	7.89443e-05	down	yes
FGSG_09535	XM_011329880.1	GO:0001671(ATPase activator activity);GO:0005829(cytosol);GO:0006457(protein folding);GO:0034605(cellular response to heat);GO:0051087(chaperone binding)	NA	NA	NA	hypothetical protein FPSE_03332 [Fusarium pseudograminearum CS3096]	mRNA	114.187	93.3312	104.213	238.756	188.311	224.619	0.478347	-1.06387	0.000473028	0.00130496	down	yes
FGSG_06112	XM_011326434.1	GO:0005759(mitochondrial matrix);GO:0006744(ubiquinone biosynthetic process);GO:0006784(heme a biosynthetic process);GO:0009055(electron transfer activity);GO:0016226(iron-sulfur cluster assembly);GO:0016653(oxidoreductase activity, acting on NAD(P)H, heme protein as acceptor);GO:0051536(iron-sulfur cluster binding);GO:0051537(2 iron, 2 sulfur cluster binding)	NA	NA	NA	hypothetical protein FGSG_06112 [Fusarium graminearum PH-1]	mRNA	22.5874	15.2456	17.8013	38.4535	42.8263	35.0326	0.478318	-1.06396	1.85837e-05	6.38566e-05	down	yes
FGSG_07448	XM_011328918.1	GO:0008150(biological_process)	NA	NA	NA	hypothetical protein FGSG_07448 [Fusarium graminearum PH-1]	mRNA	0.976542	1.06325	1.09539	1.64542	2.92022	1.99	0.478242	-1.06419	0.0199444	0.0397598	down	yes
FGSG_06073	XM_011326394.1	GO:0003743(translation initiation factor activity);GO:0005634(nucleus);GO:0005852(eukaryotic translation initiation factor 3 complex)	03013(RNA transport)	NA	NA	hypothetical protein FGSG_06073 [Fusarium graminearum PH-1]	mRNA	33.0687	25.0318	26.0076	54.0523	70.0409	51.8212	0.47812	-1.06456	4.52014e-07	1.93225e-06	down	yes
FGSG_05436	XM_011325672.1	GO:0003674(molecular_function)	NA	NA	NA	hypothetical protein FGSG_05436 [Fusarium graminearum PH-1]	mRNA	41.3931	32.4806	37.052	73.9826	86.2541	71.788	0.478077	-1.06469	8.81432e-12	6.28955e-11	down	yes
FGSG_01467	XM_011318971.1	GO:0003677(DNA binding);GO:0005664(nuclear origin of replication recognition complex);GO:0006260(DNA replication)	04111(Cell cycle - yeast);04113(Meiosis - yeast)	NA	NA	hypothetical protein FGSG_01467 [Fusarium graminearum PH-1]	mRNA	1.78894	1.64335	2.36993	3.5891	4.48862	4.0641	0.477871	-1.06531	0.00385778	0.00901357	down	yes
FGSG_01112	XM_011318575.1	GO:0003674(molecular_function);GO:0005575(cellular_component);GO:0008150(biological_process)	NA	NA	NA	hypothetical protein FGSG_01112 [Fusarium graminearum PH-1]	mRNA	10.2024	7.45607	9.00344	18.4398	19.3524	18.0016	0.477864	-1.06533	8.59601e-07	3.54578e-06	down	yes
FGSG_06997	XM_011328378.1	GO:0005575(cellular_component);GO:0008150(biological_process);GO:0016787(hydrolase activity)	NA	NA	NA	hypothetical protein FGSG_06997 [Fusarium graminearum PH-1]	mRNA	1.26572	1.03414	1.14522	2.48121	2.0907	2.63844	0.477797	-1.06553	0.00283276	0.00679401	down	yes
FGSG_00740	XM_011318147.1	GO:0005575(cellular_component)	00220(Arginine biosynthesis);00230(Purine metabolism);00791(Atrazine degradation);01100(Metabolic pathways)	K01427	EC:3.5.1.5	urease [Fusarium graminearum PH-1]	mRNA	49.7081	48.2642	45.8874	105.086	94.0534	102.005	0.477711	-1.06579	4.61772e-05	0.000149467	down	yes
FGSG_08785	XM_011321636.1	GO:0003924(GTPase activity);GO:0005047(signal recognition particle binding);GO:0005525(GTP binding);GO:0005634(nucleus);GO:0005785(signal recognition particle receptor complex);GO:0005829(cytosol);GO:0006614(SRP-dependent cotranslational protein targeting to membrane);GO:0017111(nucleoside-triphosphatase activity);GO:0045047(protein targeting to ER)	03060(Protein export)	NA	NA	hypothetical protein FGSG_08785 [Fusarium graminearum PH-1]	mRNA	16.6789	9.06541	13.2054	22.2929	36.7069	22.5589	0.477567	-1.06623	0.00684187	0.0151698	down	yes
FGSG_09650	XM_011329755.1	NA	NA	NA	NA	hypothetical protein FGSG_09650 [Fusarium graminearum PH-1]	mRNA	186.401	197.502	187.122	418.967	362.339	414.664	0.477458	-1.06655	0.000296241	0.000844798	down	yes
FGSG_02155	XM_011319734.1	GO:0003674(molecular_function);GO:0005575(cellular_component);GO:0008150(biological_process)	NA	NA	NA	hypothetical protein FGSG_02155 [Fusarium graminearum PH-1]	mRNA	0.909721	0.662682	0.820609	1.62448	1.7478	1.64416	0.477034	-1.06784	0.00421741	0.00979372	down	yes
FGSG_05447	XM_011325683.1	GO:0000131(incipient cellular bud site);GO:0000329(fungal-type vacuole membrane);GO:0000750(pheromone-dependent signal transduction involved in conjugation with cellular fusion);GO:0000902(cell morphogenesis);GO:0000905(sporocarp development involved in asexual reproduction);GO:0000920(cell separation after cytokinesis);GO:0001403(invasive growth in response to glucose limitation);GO:0001411(hyph…	04011(MAPK signaling pathway - yeast);04144(Endocytosis)	NA	NA	hypothetical protein FPSE_03560 [Fusarium pseudograminearum CS3096]	mRNA	141.571	114.336	129.086	248.788	317.959	240.387	0.476988	-1.06798	9.13288e-11	5.85518e-10	down	yes
FGSG_08866	XM_011321544.1	GO:0003674(molecular_function);GO:0005575(cellular_component);GO:0008150(biological_process)	03018(RNA degradation)	NA	NA	hypothetical protein FGSG_08866 [Fusarium graminearum PH-1]	mRNA	10.9282	8.71197	8.06727	16.6807	25.0841	16.3326	0.476912	-1.0682	0.000869076	0.00228737	down	yes
FGSG_08351	XM_011322130.1	GO:0004375(glycine dehydrogenase (decarboxylating) activity);GO:0005739(mitochondrion);GO:0005960(glycine cleavage complex);GO:0006546(glycine catabolic process);GO:0006730(one-carbon metabolic process);GO:0009249(protein lipoylation);GO:0019464(glycine decarboxylation via glycine cleavage system)	00260(Glycine, serine and threonine metabolism);00630(Glyoxylate and dicarboxylate metabolism);01100(Metabolic pathways);01110(Biosynthesis of secondary metabolites);01200(Carbon metabolism)	NA	NA	glycine cleavage system H protein [Fusarium graminearum PH-1]	mRNA	124.987	112.871	119.975	263.07	244.813	242.596	0.476806	-1.06853	1.47185e-06	5.92034e-06	down	yes
FGSG_12899	XM_011326631.1	GO:0003723(RNA binding);GO:0005575(cellular_component);GO:0008150(biological_process)	NA	NA	NA	hypothetical protein FGSG_12899 [Fusarium graminearum PH-1]	mRNA	11.4501	9.91323	9.60525	22.5756	20.1193	22.2645	0.476737	-1.06873	8.22478e-05	0.000256102	down	yes
FGSG_11942	XM_011318863.1	NA	NA	NA	NA	hypothetical protein FGSG_11942 [Fusarium graminearum PH-1]	mRNA	9.57569	7.96661	9.41137	18.0619	21.8507	16.6369	0.476638	-1.06903	8.05989e-08	3.76497e-07	down	yes
FGSG_12098	XM_011319818.1	NA	NA	NA	NA	hypothetical protein FGSG_12098 [Fusarium graminearum PH-1]	mRNA	5.50882	5.3066	6.03569	11.692	12.264	11.4055	0.476538	-1.06934	0.000328841	0.000930997	down	yes
FGSG_02714	XM_011320367.1	GO:0000026(alpha-1,2-mannosyltransferase activity);GO:0000032(cell wall mannoprotein biosynthetic process);GO:0005794(Golgi apparatus);GO:0006487(protein N-linked glycosylation)	NA	NA	NA	hypothetical protein FGSG_02714 [Fusarium graminearum PH-1]	mRNA	21.9921	18.9171	20.0606	35.9479	53.366	38.6575	0.476433	-1.06966	1.16847e-06	4.75319e-06	down	yes
FGSG_10937	XM_011327136.1	GO:0003674(molecular_function);GO:0005575(cellular_component);GO:0008150(biological_process)	NA	NA	NA	hypothetical protein FGSG_10937 [Fusarium graminearum PH-1]	mRNA	3.43616	4.07353	4.09823	8.00123	8.18289	8.19505	0.476141	-1.07054	0.000462605	0.00127839	down	yes
FGSG_08816	XM_011321598.1	GO:0005575(cellular_component);GO:0008152(metabolic process);GO:0016491(oxidoreductase activity)	NA	NA	NA	hypothetical protein FGSG_08816 [Fusarium graminearum PH-1]	mRNA	3.22051	2.19165	2.74082	4.92597	7.07519	5.12767	0.47598	-1.07103	0.000470454	0.00129869	down	yes
FGSG_02944	XM_011324553.1	GO:0003674(molecular_function);GO:0005575(cellular_component);GO:0008150(biological_process)	NA	NA	NA	hypothetical protein FGSG_02944 [Fusarium graminearum PH-1]	mRNA	2.7994	2.84816	3.39306	7.52918	4.69119	6.77591	0.475915	-1.07122	0.0195868	0.0391227	down	yes
FGSG_09323	XM_011330131.1	GO:0003735(structural constituent of ribosome);GO:0006412(translation)	NA	NA	NA	hypothetical protein FGSG_09323 [Fusarium graminearum PH-1]	mRNA	8.56882	6.87682	6.90312	14.0429	20.0936	12.8234	0.475912	-1.07123	9.55304e-05	0.000293577	down	yes
FGSG_05897	XM_011326202.1	GO:0018820(cyanamide hydratase activity);GO:0018890(cyanamide metabolic process)	NA	NA	NA	hypothetical protein FGSG_05897 [Fusarium graminearum PH-1]	mRNA	5.71133	5.76856	5.91862	13.7074	11.8922	10.9635	0.475849	-1.07142	0.000836373	0.00220894	down	yes
FGSG_06664	XM_011327991.1	GO:0003690(double-stranded DNA binding);GO:0003700(DNA binding transcription factor activity);GO:0005575(cellular_component);GO:0006355(regulation of transcription, DNA-templated);GO:0043565(sequence-specific DNA binding)	NA	NA	NA	hypothetical protein FGSG_06664 [Fusarium graminearum PH-1]	mRNA	102.813	89.0692	95.074	195.477	215.432	192.233	0.475769	-1.07167	4.39207e-14	3.84128e-13	down	yes
FGSG_00388	XM_011317748.1	GO:0000175(3'-5'-exoribonuclease activity);GO:0005739(mitochondrion);GO:0090305(nucleic acid phosphodiester bond hydrolysis)	03008(Ribosome biogenesis in eukaryotes)	NA	NA	hypothetical protein FGSG_00388 [Fusarium graminearum PH-1]	mRNA	23.3962	22.1588	20.7865	43.9987	54.3819	41.1051	0.475615	-1.07213	7.37991e-08	3.46107e-07	down	yes
FGSG_05384	XM_011325609.1	GO:0003674(molecular_function);GO:0006810(transport);GO:0008150(biological_process)	NA	NA	NA	hypothetical protein FGSG_05384 [Fusarium graminearum PH-1]	mRNA	84.337	69.5293	81.9528	160.813	184.724	150.939	0.474987	-1.07404	4.05845e-12	2.99161e-11	down	yes
FGSG_01174	XM_011318643.1	GO:0005052(peroxisome matrix targeting signal-1 binding);GO:0005778(peroxisomal membrane);GO:0005829(cytosol);GO:0016560(protein import into peroxisome matrix, docking)	04146(Peroxisome)	NA	NA	peroxisomal targeting signal receptor [Fusarium graminearum PH-1]	mRNA	17.8674	18.1789	19.6479	42.7537	33.5047	41.0182	0.474896	-1.07432	0.00113914	0.00292967	down	yes
FGSG_09721	XM_011329679.1	GO:0005575(cellular_component);GO:0008150(biological_process)	NA	NA	NA	hypothetical protein FGSG_09721 [Fusarium graminearum PH-1]	mRNA	31.394	29.0486	32.6102	66.5784	66.6489	62.7859	0.474727	-1.07483	1.38884e-07	6.2879e-07	down	yes
FGSG_00269	XM_011317609.1	GO:0005575(cellular_component)	00760(Nicotinate and nicotinamide metabolism);01100(Metabolic pathways);01240(Biosynthesis of cofactors)	K00763	EC:6.3.4.21	hypothetical protein FGSG_00269 [Fusarium graminearum PH-1]	mRNA	13.2748	10.5073	10.8599	25.2275	22.6866	25.0871	0.474539	-1.0754	6.10652e-05	0.00019378	down	yes
FGSG_06836	XM_011328188.1	GO:0016787(hydrolase activity)	NA	NA	NA	hypothetical protein FGSG_06836 [Fusarium graminearum PH-1]	mRNA	24.0797	24.9925	22.2255	55.9164	41.5473	52.8311	0.474386	-1.07587	0.00240898	0.00584916	down	yes
FGSG_13744	XM_011321007.1	NA	NA	NA	NA	hypothetical protein FGSG_13744 [Fusarium graminearum PH-1]	mRNA	6.06747	6.24564	6.32653	14.2889	10.9884	14.02	0.474323	-1.07606	0.0039468	0.00920327	down	yes
FGSG_10061	XM_011320688.1	GO:0007165(signal transduction)	NA	NA	NA	hypothetical protein FGSG_10061 [Fusarium graminearum PH-1]	mRNA	12.5758	8.94558	10.5562	18.2097	31.6397	17.7883	0.474255	-1.07627	0.00210606	0.00516108	down	yes
FGSG_13294	XM_011321603.1	NA	NA	NA	NA	hypothetical protein FGSG_13294 [Fusarium graminearum PH-1]	mRNA	4.14023	3.36986	4.60498	7.99677	10.0151	7.53908	0.474153	-1.07658	5.61661e-05	0.000179023	down	yes
FGSG_06369	XM_011326729.1	GO:0003674(molecular_function);GO:0005634(nucleus);GO:0005829(cytosol);GO:0008150(biological_process);GO:0032153(cell division site)	NA	NA	NA	hypothetical protein FGSG_06369 [Fusarium graminearum PH-1]	mRNA	41.8182	26.7623	35.6102	55.9266	108.322	55.5549	0.474017	-1.07699	0.0106251	0.0225721	down	yes
FGSG_09546	XM_011329868.1	GO:0008150(biological_process)	03013(RNA transport)	NA	NA	hypothetical protein FGSG_09546 [Fusarium graminearum PH-1]	mRNA	13.6317	11.0747	9.80629	22.1607	26.1837	24.4841	0.473889	-1.07738	2.56776e-05	8.63975e-05	down	yes
FGSG_07536	XM_011329011.1	GO:0005575(cellular_component);GO:0008150(biological_process)	00480(Glutathione metabolism);01100(Metabolic pathways)	K24137	EC:1.11.1.25;EC:1.11.1.27	unnamed protein product [Fusarium graminearum]	mRNA	103.842	92.3783	87.9642	209.234	185.78	205.011	0.473622	-1.07819	4.13591e-05	0.000134849	down	yes
FGSG_06409	XM_011326771.1	GO:0000149(SNARE binding);GO:0005484(SNAP receptor activity);GO:0006886(intracellular protein transport);GO:0006906(vesicle fusion);GO:0012505(endomembrane system);GO:0016021(integral component of membrane);GO:0031201(SNARE complex);GO:0048278(vesicle docking)	NA	NA	NA	hypothetical protein FGSG_06409 [Fusarium graminearum PH-1]	mRNA	3.90125	2.84381	3.50561	5.78724	9.68138	6.17655	0.473577	-1.07833	0.00153795	0.00386024	down	yes
FGSG_06391	XM_011326751.1	GO:0003674(molecular_function);GO:0005575(cellular_component)	NA	NA	NA	hypothetical protein FGSG_06391 [Fusarium graminearum PH-1]	mRNA	22.6756	20.7967	21.7142	42.5006	54.2616	40.8988	0.473529	-1.07847	2.68193e-08	1.32804e-07	down	yes
FGSG_00463	XM_011317830.1	GO:0003674(molecular_function);GO:0005575(cellular_component);GO:0008150(biological_process)	NA	NA	NA	hypothetical protein FGSG_00463 [Fusarium graminearum PH-1]	mRNA	16.6463	12.1803	14.331	31.0448	27.8916	32.2396	0.473344	-1.07904	0.000176153	0.000520458	down	yes
FGSG_10100	XM_011320734.1	GO:0003674(molecular_function);GO:0005575(cellular_component)	NA	NA	NA	hypothetical protein FGSG_10100 [Fusarium graminearum PH-1]	mRNA	18.9331	14.0585	16.4517	35.7433	33.6333	35.0877	0.473304	-1.07916	1.73909e-05	6.00287e-05	down	yes
FGSG_02605	XM_011320248.1	GO:0004830(tryptophan-tRNA ligase activity);GO:0005524(ATP binding);GO:0005739(mitochondrion);GO:0006418(tRNA aminoacylation for protein translation);GO:0070183(mitochondrial tryptophanyl-tRNA aminoacylation)	00970(Aminoacyl-tRNA biosynthesis)	K01867	EC:6.1.1.2	hypothetical protein FGSG_02605 [Fusarium graminearum PH-1]	mRNA	8.57116	7.52467	8.12993	17.3414	16.8014	17.0455	0.473268	-1.07927	4.49124e-06	1.67922e-05	down	yes
FGSG_09037	XM_011330459.1	GO:0003674(molecular_function);GO:0008150(biological_process)	03008(Ribosome biogenesis in eukaryotes)	NA	NA	hypothetical protein FGSG_09037 [Fusarium graminearum PH-1]	mRNA	5.02932	3.40878	3.64262	6.85173	12.561	6.12692	0.473019	-1.08003	0.0173123	0.035014	down	yes
FGSG_09398	XM_011330045.1	GO:0016787(hydrolase activity)	NA	NA	NA	hypothetical protein FGSG_09398 [Fusarium graminearum PH-1]	mRNA	8.26527	7.46385	9.38968	19.7686	16.536	16.8653	0.472425	-1.08184	0.000396998	0.00110946	down	yes
FGSG_07786	XM_011329302.1	GO:0003674(molecular_function);GO:0005575(cellular_component)	NA	NA	NA	hypothetical protein FGSG_07786 [Fusarium graminearum PH-1]	mRNA	71.4663	71.014	75.2094	153.781	142.101	165.001	0.472332	-1.08213	7.32515e-05	0.000229358	down	yes
FGSG_02662	XM_011320310.1	GO:0003674(molecular_function);GO:0005634(nucleus);GO:0008150(biological_process)	03040(Spliceosome)	NA	NA	hypothetical protein FGSG_02662 [Fusarium graminearum PH-1]	mRNA	4.26804	3.03781	4.08723	7.77946	9.29581	7.05059	0.472235	-1.08242	2.14495e-05	7.31215e-05	down	yes
FGSG_00275	XM_011317618.1	NA	NA	NA	NA	hypothetical protein FGSG_00275 [Fusarium graminearum PH-1]	mRNA	6.98327	4.54752	7.5292	11.6322	15.8354	12.903	0.472126	-1.08276	0.00264948	0.00638043	down	yes
FGSG_10358	XM_011321025.1	GO:0005575(cellular_component)	00230(Purine metabolism);01100(Metabolic pathways)	K01951	EC:6.3.5.2	GMP synthase [Fusarium graminearum PH-1]	mRNA	9.30156	7.87143	6.65562	16.165	18.5428	15.7693	0.472067	-1.08294	1.40358e-05	4.92224e-05	down	yes
FGSG_05621	XM_011325881.1	GO:0000329(fungal-type vacuole membrane);GO:0006508(proteolysis);GO:0008236(serine-type peptidase activity);GO:0008239(dipeptidyl-peptidase activity)	NA	NA	NA	hypothetical protein FGSG_05621 [Fusarium graminearum PH-1]	mRNA	8.89242	6.3918	7.11387	14.4177	18.9355	14.1036	0.471968	-1.08324	1.19069e-06	4.84052e-06	down	yes
FGSG_07359	XM_011328818.1	GO:0003674(molecular_function);GO:0005783(endoplasmic reticulum);GO:0008150(biological_process)	NA	NA	NA	prolyl tripeptidyl peptidase [Fusarium sporotrichioides]	mRNA	24.6311	22.2392	23.7804	46.6154	55.716	47.3658	0.471958	-1.08327	8.78452e-15	8.2277e-14	down	yes
FGSG_02782	XM_011324730.1	GO:0004739(pyruvate dehydrogenase (acetyl-transferring) activity);GO:0005739(mitochondrion);GO:0005967(mitochondrial pyruvate dehydrogenase complex);GO:0006090(pyruvate metabolic process);GO:0042645(mitochondrial nucleoid)	00010(Glycolysis / Gluconeogenesis);00020(Citrate cycle (TCA cycle));00620(Pyruvate metabolism);01100(Metabolic pathways);01110(Biosynthesis of secondary metabolites);01200(Carbon metabolism)	K00162	EC:1.2.4.1	pyruvate dehydrogenase E1 component subunit beta [Fusarium graminearum PH-1]	mRNA	101.233	86.4104	94.2091	178.299	236.984	181.923	0.471952	-1.08329	6.04272e-12	4.39668e-11	down	yes
FGSG_01125	XM_011318590.1	GO:0000288(nuclear-transcribed mRNA catabolic process, deadenylation-dependent decay);GO:0000932(P-body);GO:0003697(single-stranded DNA binding);GO:0003727(single-stranded RNA binding);GO:0003899(DNA-directed 5'-3' RNA polymerase activity);GO:0005665(DNA-directed RNA polymerase II, core complex);GO:0006367(transcription initiation from RNA polymerase II promoter);GO:0031369(translation initiation…	03020(RNA polymerase)	NA	NA	hypothetical protein FGSG_01125 [Fusarium graminearum PH-1]	mRNA	20.9228	20.0262	19.108	39.7404	48.3625	39.1959	0.471779	-1.08382	1.27553e-08	6.58311e-08	down	yes
FGSG_00474	XM_011317845.1	GO:0003674(molecular_function);GO:0005575(cellular_component);GO:0008150(biological_process)	NA	NA	NA	hypothetical protein FGSG_00474 [Fusarium graminearum PH-1]	mRNA	5.8027	5.37888	4.95965	8.6518	16.9707	8.59752	0.47169	-1.08409	0.0160921	0.0328304	down	yes
FGSG_05442	XM_011325678.1	GO:0003674(molecular_function);GO:0005739(mitochondrion);GO:0008150(biological_process)	NA	NA	NA	hypothetical protein FGSG_05442 [Fusarium graminearum PH-1]	mRNA	11.0266	9.779	10.2695	17.6911	30.9142	17.2755	0.471686	-1.0841	0.00134842	0.00342522	down	yes
FGSG_08859	XM_011321551.1	GO:0003674(molecular_function)	NA	NA	NA	hypothetical protein FGSG_08859 [Fusarium graminearum PH-1]	mRNA	4.53883	3.58682	4.7197	9.20303	10.652	7.38362	0.471586	-1.08441	0.000101166	0.000309791	down	yes
[truncated: 11,665 more rows]

## Sheet: Table S2 GO enrichment
Table S2: GO enrichment analysis of all the identified DEGs.
[truncated: 2,249 more rows]

## Sheet: Table S3 KEGG enrichment
Table S3: KEGG enrichment analysis of all the identified DEGs.
[truncated: 118 more rows]
